# Supplementary material for: Complete Chloroplast Genomes of Ranunculus arvensis and Ranunculus laetus: Comparative Analysis and Phylogenetic Insights
Source: Ecol Evol. 2026 Apr 29;16(5):e73559. doi: 10.1002/ece3.73559 (PMC13128338; doi:10.1002/ece3.73559)
Supplement: Supplementary file 2 — Table S1: Characteristics and best‐fit models of phylogenetic datasets. [file ECE3-16-e73559-s011.xlsx]

## Sheet: Sheet1
Table S1. Characteristics and best-fit models of phylogenetic datasets
Dataset	Region Type	Alignment Length	Parsimony-informative sites	Best-fit Model
matK	CDS	1539	133	K3Pu+F+G4
ccsA	CDS	983	95	TPM3u+F+G4
ndhE	CDS	312	18	K3Pu+F
ndhD	CDS	1542	119	HKY+F+G4
ndhG	CDS	539	37	HKY+F+I
ndhF	CDS	2246	219	TPM3u+F+G4
rps3	CDS	657	48	HKY+F+G4
rpl32	CDS	162	12	K3Pu+F+I
rps15	CDS	273	18	TPM2u+F+G4
ycf1	CDS	5638	746	TVM+F+G4
Concatenated 10-CDS	Combined CDS	13982	1445	TVM+F+R2
ndhF-rpl32	IGS	1148	235	K3Pu+F+G4
ccsA-ndhD	IGS	221	44	K3Pu+F+G4
ndhA-ndhI	IGS	82	16	F81+F
ndhE-ndhG	IGS	301	46	TPM3u+F+I
trnH-psbA	IGS	402	55	K3Pu+F+G4
ndhG-ndhI	IGS	421	69	HKY+F+I
petG-trnW	IGS	186	36	F81+F
rpl14-rps8	IGS	380	61	F81+F+G4
rpl16-rps3	IGS	206	36	F81+F+G4
rpl32-trnL	IGS	955	167	TVM+F+G4
