# Supplementary material for: Complete Chloroplast Genomes of Ranunculus arvensis and Ranunculus laetus: Comparative Analysis and Phylogenetic Insights
Source: Ecol Evol. 2026 Apr 29;16(5):e73559. doi: 10.1002/ece3.73559 (PMC13128338; doi:10.1002/ece3.73559)
Supplement: Supplementary file 3 — Table S2: Intron lengths in intron‐containing genes (CDS and tRNA) across Ranunculus species. [file ECE3-16-e73559-s002.xlsx]

## Sheet: Sheet1
Table S2: Intron Lengths in Intron-Containing Genes (CDS and tRNA) Across Ranunculus Species
Species	Gene	Feature Type	Intron 1 #	Intron 1 Start	Intron 1 End	Intron 1 Length	Intron 2 #	Intron 2 Start	Intron 2 End	Intron 2 Length
Ranunculus arvensis	trnK-UUU	tRNA	Intron 1	1722	4278	2557
	rps16	CDS	Intron 1	5013	5855	843
	trnG-UCC	tRNA	Intron 1	8654	9344	691
	atpF	CDS	Intron 1	11744	12453	710
	rpoC1	CDS	Intron 1	22296	23087	792
	ycf3	CDS	Intron 1	43683	44402	720	Intron 2	44634	45346	713
	trnL-UAA	tRNA	Intron 1	48621	49089	469
	trnV-UAC	tRNA	Intron 1	53307	53885	579
	rps12	CDS	Intron 1	99177	99710	534
	clpP	CDS	Intron 1	71332	71995	664	Intron 2	72286	73111	826
	petB	CDS	Intron 1	76071	76875	805
	petD	CDS	Intron 1	77737	78463	727
	rpl16	CDS	Intron 1	82952	84004	1053
	rpl2	CDS	Intron 1	86249	86906	658
	ndhB	CDS	Intron 1	96820	97535	716
	trnI-GAU	tRNA	Intron 1	103896	104842	947
	trnA-UGC	tRNA	Intron 1	104981	105779	799
	ndhA	CDS	Intron 1	119621	120599	979
	trnA-UGC	tRNA	Intron 1	136888	137686	799
	trnI-GAU	tRNA	Intron 1	137825	138771	947
	ndhB	CDS	Intron 1	145132	145847	716
	rpl2	CDS	Intron 1	155761	156418	658
Ranunculus austro-oreganus	trnK-UUU	tRNA	Intron 1	1671	4210	2540
	rps16	CDS	Intron 1	4929	5776	848
	trnG-UCC	tRNA	Intron 1	8618	9305	688
	atpF	CDS	Intron 1	11680	12385	706
	rpoC1	CDS	Intron 1	21302	22089	788
	ycf3	CDS	Intron 1	42197	42932	736	Intron 2	43164	43882	719
	trnL-UAA	tRNA	Intron 1	47131	47603	473
	trnV-UAC	tRNA	Intron 1	51841	52419	579
	rps12	CDS	Intron 1	97615	98148	534
	clpP	CDS	Intron 1	69789	70456	668	Intron 2	70747	71575	829
	petB	CDS	Intron 1	74530	75330	801
	petD	CDS	Intron 1	76188	76909	722
	rpl16	CDS	Intron 1	81385	82447	1063
	rpl2	CDS	Intron 1	84680	85337	658
	ndhB	CDS	Intron 1	95255	95973	719
	trnI-GAU	tRNA	Intron 1	102372	103317	946
	trnA-UGC	tRNA	Intron 1	103456	104254	799
	ndhA	CDS	Intron 1	118450	119431	982
	trnA-UGC	tRNA	Intron 1	134358	135156	799
	trnI-GAU	tRNA	Intron 1	135295	136240	946
	ndhB	CDS	Intron 1	142639	143357	719
	rpl2	CDS	Intron 1	153275	153932	658
Ranunculus bungei	trnK-UUU	tRNA	Intron 1	1713	4240	2528
	rps16	CDS	Intron 1	4933	5786	854
	trnG-UCC	tRNA	Intron 1	8589	9271	683
	atpF	CDS	Intron 1	11673	12384	712
	rpoC1	CDS	Intron 1	22184	22967	784
	ycf3	CDS	Intron 1	43430	44165	736	Intron 2	44397	45099	703
	trnL-UAA	tRNA	Intron 1	48355	48848	494
	trnV-UAC	tRNA	Intron 1	53109	53687	579
	rps12	CDS	Intron 1	98895	99429	535
	clpP	CDS	Intron 1	70988	71654	667	Intron 2	71945	72782	838
	petB	CDS	Intron 1	75752	76557	806
	petD	CDS	Intron 1	77436	78149	714
	rpl16	CDS	Intron 1	82601	83718	1118
	rpl2	CDS	Intron 1	85944	86601	658
	ndhB	CDS	Intron 1	96543	97253	711
	trnI-GAU	tRNA	Intron 1	103699	104649	951
	trnA-UGC	tRNA	Intron 1	104788	105587	800
	ndhA	CDS	Intron 1	119540	120525	986
	trnA-UGC	tRNA	Intron 1	135931	136730	800
	trnI-GAU	tRNA	Intron 1	136869	137819	951
	ndhB	CDS	Intron 1	144265	144975	711
	rpl2	CDS	Intron 1	154917	155574	658
Ranunculus cantoniensis	trnK-UUU	tRNA	Intron 1	1726	4277	2552
	rps16	CDS	Intron 1	4991	5844	854
	trnG-UCC	tRNA	Intron 1	8644	9337	694
	atpF	CDS	Intron 1	11746	12455	710
	rpoC1	CDS	Intron 1	21979	22762	784
	ycf3	CDS	Intron 1	42731	43464	734	Intron 2	43696	44409	714
	trnL-UAA	tRNA	Intron 1	47627	48116	490
	trnV-UAC	tRNA	Intron 1	52213	52791	579
	rps12	CDS	Intron 1	98065	98598	534
	clpP	CDS	Intron 1	70281	70956	676	Intron 2	71247	72077	831
	petB	CDS	Intron 1	75032	75822	791
	petD	CDS	Intron 1	76684	77406	723
	rpl16	CDS	Intron 1	81855	82889	1035
	rpl2	CDS	Intron 1	85146	85803	658
	ndhB	CDS	Intron 1	95713	96423	711
	trnI-GAU	tRNA	Intron 1	102823	103770	948
	trnA-UGC	tRNA	Intron 1	103909	104722	814
	ndhA	CDS	Intron 1	118172	119172	1001
	trnA-UGC	tRNA	Intron 1	135081	135879	799
	trnI-GAU	tRNA	Intron 1	136018	136965	948
	ndhB	CDS	Intron 1	143365	144075	711
	rpl2	CDS	Intron 1	153985	154642	658
Ranunculus cassubicifolius	trnK-UUU	tRNA	Intron 1	1732	4251	2520
	rps16	CDS	Intron 1	4971	5836	866
	trnG-UCC	tRNA	Intron 1	8711	9418	708
	atpF	CDS	Intron 1	11820	12508	689
	rpoC1	CDS	Intron 1	22232	23083	852
	ycf3	CDS	Intron 1	43922	44648	727	Intron 2	44880	45582	703
	trnL-UAA	tRNA	Intron 1	48482	48994	513
	trnV-UAC	tRNA	Intron 1	53234	53812	579
	rps12	CDS	Intron 1	99100	99634	535
	clpP	CDS	Intron 1	71264	71930	667	Intron 2	72221	73062	842
	petB	CDS	Intron 1	76017	76747	731
	petD	CDS	Intron 1	77618	78332	715
	rpl16	CDS	Intron 1	82795	83907	1113
	rpl2	CDS	Intron 1	86138	86798	661
	ndhB	CDS	Intron 1	96743	97453	711
	trnI-GAU	tRNA	Intron 1	103890	104840	951
	trnA-UGC	tRNA	Intron 1	104979	105777	799
	ndhA	CDS	Intron 1	119569	120576	1008
	trnA-UGC	tRNA	Intron 1	136085	136883	799
	trnI-GAU	tRNA	Intron 1	137022	137972	951
	ndhB	CDS	Intron 1	144409	145119	711
	rpl2	CDS	Intron 1	155064	155724	661
Ranunculus chinensis	trnK-UUU	tRNA	Intron 1	1722	4273	2552
	rps16	CDS	Intron 1	4987	5840	854
	trnG-UCC	tRNA	Intron 1	8635	9328	694
	atpF	CDS	Intron 1	11730	12439	710
	rpoC1	CDS	Intron 1	21969	22755	787
	ycf3	CDS	Intron 1	42870	43598	729	Intron 2	43830	44543	714
	trnL-UAA	tRNA	Intron 1	47761	48250	490
	trnV-UAC	tRNA	Intron 1	52393	52971	579
	rps12	CDS	Intron 1	98245	98778	534
	clpP	CDS	Intron 1	70412	71085	674	Intron 2	71376	72205	830
	petB	CDS	Intron 1	75160	75949	790
	petD	CDS	Intron 1	76811	77533	723
	rpl16	CDS	Intron 1	81983	83069	1087
	rpl2	CDS	Intron 1	85326	85983	658
	ndhB	CDS	Intron 1	95893	96603	711
	trnI-GAU	tRNA	Intron 1	103003	103950	948
	trnA-UGC	tRNA	Intron 1	104089	104887	799
	ndhA	CDS	Intron 1	118316	119316	1001
	trnA-UGC	tRNA	Intron 1	135216	136014	799
	trnI-GAU	tRNA	Intron 1	136153	137100	948
	ndhB	CDS	Intron 1	143500	144210	711
	rpl2	CDS	Intron 1	154120	154777	658
Ranunculus japonicus	trnK-UUU	tRNA	Intron 1	1697	4236	2540
	rps16	CDS	Intron 1	4956	5802	847
	trnG-UCC	tRNA	Intron 1	8616	9303	688
	atpF	CDS	Intron 1	11699	12407	709
	rpoC1	CDS	Intron 1	22258	23033	776
	ycf3	CDS	Intron 1	43401	44141	741	Intron 2	44373	45087	715
	trnL-UAA	tRNA	Intron 1	48316	48788	473
	trnV-UAC	tRNA	Intron 1	53041	53619	579
	rps12	CDS	Intron 1	98840	99373	534
	clpP	CDS	Intron 1	71026	71699	674	Intron 2	71990	72824	835
	petB	CDS	Intron 1	75777	76565	789
	petD	CDS	Intron 1	77427	78150	724
	rpl16	CDS	Intron 1	82616	83678	1063
	rpl2	CDS	Intron 1	85906	86563	658
	ndhB	CDS	Intron 1	96480	97198	719
	trnI-GAU	tRNA	Intron 1	103591	104536	946
	trnA-UGC	tRNA	Intron 1	104675	105473	799
	ndhA	CDS	Intron 1	119513	120506	994
	trnA-UGC	tRNA	Intron 1	136962	137760	799
	trnI-GAU	tRNA	Intron 1	137899	138844	946
	ndhB	CDS	Intron 1	145237	145955	719
	rpl2	CDS	Intron 1	155872	156529	658
Ranunculus kadzusensis	trnK-UUU	tRNA	Intron 1	1718	4252	2535
	rps16	CDS	Intron 1	4942	5798	857
	trnG-UCC	tRNA	Intron 1	8607	9289	683
	atpF	CDS	Intron 1	11702	12412	711
	rpoC1	CDS	Intron 1	22215	23003	789
	ycf3	CDS	Intron 1	43440	44179	740	Intron 2	44411	45113	703
	trnL-UAA	tRNA	Intron 1	47842	48342	501
	trnV-UAC	tRNA	Intron 1	52618	53196	579
	rps12	CDS	Intron 1	98420	98954	535
	clpP	CDS	Intron 1	70519	71194	676	Intron 2	71485	72323	839
	petB	CDS	Intron 1	75292	76099	808
	petD	CDS	Intron 1	76978	77691	714
	rpl16	CDS	Intron 1	82136	83246	1111
	rpl2	CDS	Intron 1	85478	86135	658
	ndhB	CDS	Intron 1	96068	96778	711
	trnI-GAU	tRNA	Intron 1	103225	104175	951
	trnA-UGC	tRNA	Intron 1	104314	105113	800
	ndhA	CDS	Intron 1	119242	120231	990
	trnA-UGC	tRNA	Intron 1	138161	138960	800
	trnI-GAU	tRNA	Intron 1	139099	140049	951
	ndhB	CDS	Intron 1	146496	147206	711
	rpl2	CDS	Intron 1	157139	157796	658
Ranunculus laetus	trnK-UUU	tRNA	Intron 1	1644	4121	2478
	rps16	CDS	Intron 1	4840	5692	853
	trnG-UCC	tRNA	Intron 1	8511	9199	689
	atpF	CDS	Intron 1	11600	12306	707
	rpoC1	CDS	Intron 1	22157	22937	781
	ycf3	CDS	Intron 1	43284	44019	736	Intron 2	44251	44965	715
	trnL-UAA	tRNA	Intron 1	48176	48648	473
	trnV-UAC	tRNA	Intron 1	52901	53479	579
	rps12	CDS	Intron 1	98712	99245	534
	clpP	CDS	Intron 1	70899	71572	674	Intron 2	71863	72699	837
	petB	CDS	Intron 1	75652	76440	789
	petD	CDS	Intron 1	77302	78023	722
	rpl16	CDS	Intron 1	82489	83550	1062
	rpl2	CDS	Intron 1	85778	86435	658
	ndhB	CDS	Intron 1	96352	97070	719
	trnI-GAU	tRNA	Intron 1	103467	104412	946
	trnA-UGC	tRNA	Intron 1	104551	105349	799
	ndhA	CDS	Intron 1	119248	120238	991
	trnA-UGC	tRNA	Intron 1	136561	137359	799
	trnI-GAU	tRNA	Intron 1	137498	138443	946
	ndhB	CDS	Intron 1	144840	145558	719
	rpl2	CDS	Intron 1	155475	156132	658
Ranunculus macranthus	trnK-UUU	tRNA	Intron 1	1736	4276	2541
	rps16	CDS	Intron 1	5002	5849	848
	trnG-UCC	tRNA	Intron 1	8642	9335	694
	atpF	CDS	Intron 1	11735	12450	716
	rpoC1	CDS	Intron 1	21973	22765	793
	ycf3	CDS	Intron 1	42749	43491	743	Intron 2	43723	44436	714
	trnL-UAA	tRNA	Intron 1	47688	48177	490
	trnV-UAC	tRNA	Intron 1	52251	52829	579
	rps12	CDS	Intron 1	98069	98602	534
	clpP	CDS	Intron 1	70283	70956	674	Intron 2	71247	72078	832
	petB	CDS	Intron 1	75033	75833	801
	petD	CDS	Intron 1	76695	77417	723
	rpl16	CDS	Intron 1	81874	82891	1018
	rpl2	CDS	Intron 1	85149	85806	658
	ndhB	CDS	Intron 1	95713	96427	715
	trnI-GAU	tRNA	Intron 1	102817	103764	948
	trnA-UGC	tRNA	Intron 1	103903	104701	799
	ndhA	CDS	Intron 1	118152	119158	1007
	trnA-UGC	tRNA	Intron 1	135066	135864	799
	trnI-GAU	tRNA	Intron 1	136003	136950	948
	ndhB	CDS	Intron 1	143340	144054	715
	rpl2	CDS	Intron 1	153961	154618	658
Ranunculus membranaceus	trnK-UUU	tRNA	Intron 1	1689	4235	2547
	rps16	CDS	Intron 1	4962	5817	856
	trnG-UCC	tRNA	Intron 1	8677	9383	707
	atpF	CDS	Intron 1	11780	12462	683
	rpoC1	CDS	Intron 1	22185	23009	825
	ycf3	CDS	Intron 1	43594	44322	729	Intron 2	44554	45285	732
	trnL-UAA	tRNA	Intron 1	48312	48824	513
	trnV-UAC	tRNA	Intron 1	53144	53722	579
	rps12	CDS	Intron 1	98952	99486	535
	clpP	CDS	Intron 1	71178	71848	671	Intron 2	72139	72973	835
	petB	CDS	Intron 1	75928	76661	734
	petD	CDS	Intron 1	77509	78223	715
	rpl16	CDS	Intron 1	82697	83794	1098
	rpl2	CDS	Intron 1	85995	86652	658
	ndhB	CDS	Intron 1	96595	97305	711
	trnI-GAU	tRNA	Intron 1	103725	104674	950
	trnA-UGC	tRNA	Intron 1	104813	105611	799
	ndhA	CDS	Intron 1	119407	120403	997
	trnA-UGC	tRNA	Intron 1	135908	136706	799
	trnI-GAU	tRNA	Intron 1	136845	137794	950
	ndhB	CDS	Intron 1	144214	144924	711
	rpl2	CDS	Intron 1	154867	155524	658
Ranunculus mongolicus	trnK-UUU	tRNA	Intron 1	1718	4247	2530
	rps16	CDS	Intron 1	4937	5794	858
	trnG-UCC	tRNA	Intron 1	8609	9291	683
	atpF	CDS	Intron 1	11704	12414	711
	rpoC1	CDS	Intron 1	22217	23005	789
	ycf3	CDS	Intron 1	43446	44186	741	Intron 2	44418	45120	703
	trnL-UAA	tRNA	Intron 1	47849	48349	501
	trnV-UAC	tRNA	Intron 1	52625	53203	579
	rps12	CDS	Intron 1	98425	98959	535
	clpP	CDS	Intron 1	70523	71198	676	Intron 2	71489	72327	839
	petB	CDS	Intron 1	75297	76104	808
	petD	CDS	Intron 1	76983	77696	714
	rpl16	CDS	Intron 1	82141	83251	1111
	rpl2	CDS	Intron 1	85483	86140	658
	ndhB	CDS	Intron 1	96073	96783	711
	trnI-GAU	tRNA	Intron 1	103230	104180	951
	trnA-UGC	tRNA	Intron 1	104319	105118	800
	ndhA	CDS	Intron 1	119247	120236	990
	trnA-UGC	tRNA	Intron 1	138165	138964	800
	trnI-GAU	tRNA	Intron 1	139103	140053	951
	ndhB	CDS	Intron 1	146500	147210	711
	rpl2	CDS	Intron 1	157143	157800	658
Ranunculus monophyllus	trnK-UUU	tRNA	Intron 1	1709	4244	2536
	rps16	CDS	Intron 1	4964	5813	850
	trnG-UCC	tRNA	Intron 1	8713	9421	709
	atpF	CDS	Intron 1	11812	12495	684
	rpoC1	CDS	Intron 1	22240	23060	821
	ycf3	CDS	Intron 1	43643	44371	729	Intron 2	44603	45305	703
	trnL-UAA	tRNA	Intron 1	48200	48712	513
	trnV-UAC	tRNA	Intron 1	52970	53548	579
	rps12	CDS	Intron 1	98816	99350	535
	clpP	CDS	Intron 1	71009	71675	667	Intron 2	71966	72801	836
	petB	CDS	Intron 1	75756	76486	731
	petD	CDS	Intron 1	77357	78071	715
	rpl16	CDS	Intron 1	82533	83623	1091
	rpl2	CDS	Intron 1	85854	86514	661
	ndhB	CDS	Intron 1	96459	97169	711
	trnI-GAU	tRNA	Intron 1	103601	104551	951
	trnA-UGC	tRNA	Intron 1	104690	105488	799
	ndhA	CDS	Intron 1	119283	120284	1002
	trnA-UGC	tRNA	Intron 1	135830	136628	799
	trnI-GAU	tRNA	Intron 1	136767	137717	951
	ndhB	CDS	Intron 1	144149	144859	711
	rpl2	CDS	Intron 1	154804	155464	661
Ranunculus occidentalis	trnK-UUU	tRNA	Intron 1	1682	4220	2539
	rps16	CDS	Intron 1	4939	5786	848
	trnG-UCC	tRNA	Intron 1	8607	9294	688
	atpF	CDS	Intron 1	11669	12374	706
	rpoC1	CDS	Intron 1	21142	21929	788
	ycf3	CDS	Intron 1	42044	42779	736	Intron 2	43011	43729	719
	trnL-UAA	tRNA	Intron 1	46978	47470	493
	trnV-UAC	tRNA	Intron 1	51714	52292	579
	rps12	CDS	Intron 1	97429	97962	534
	clpP	CDS	Intron 1	69667	70334	668	Intron 2	70625	71452	828
	petB	CDS	Intron 1	74407	75202	796
	petD	CDS	Intron 1	76064	76785	722
	rpl16	CDS	Intron 1	81248	82266	1019
	rpl2	CDS	Intron 1	84494	85151	658
	ndhB	CDS	Intron 1	95069	95787	719
	trnI-GAU	tRNA	Intron 1	102186	103131	946
	trnA-UGC	tRNA	Intron 1	103270	104068	799
	ndhA	CDS	Intron 1	118476	119457	982
	trnA-UGC	tRNA	Intron 1	134400	135198	799
	trnI-GAU	tRNA	Intron 1	135337	136282	946
	ndhB	CDS	Intron 1	142681	143399	719
	rpl2	CDS	Intron 1	153317	153974	658
Ranunculus pekinensis	trnK-UUU	tRNA	Intron 1	1713	4240	2528
	rps16	CDS	Intron 1	4932	5785	854
	trnG-UCC	tRNA	Intron 1	8588	9270	683
	atpF	CDS	Intron 1	11672	12383	712
	rpoC1	CDS	Intron 1	22182	22965	784
	ycf3	CDS	Intron 1	43426	44160	735	Intron 2	44392	45094	703
	trnL-UAA	tRNA	Intron 1	48349	48842	494
	trnV-UAC	tRNA	Intron 1	53103	53681	579
	rps12	CDS	Intron 1	98890	99424	535
	clpP	CDS	Intron 1	70983	71649	667	Intron 2	71940	72777	838
	petB	CDS	Intron 1	75747	76552	806
	petD	CDS	Intron 1	77431	78144	714
	rpl16	CDS	Intron 1	82596	83713	1118
	rpl2	CDS	Intron 1	85939	86596	658
	ndhB	CDS	Intron 1	96538	97248	711
	trnI-GAU	tRNA	Intron 1	103694	104644	951
	trnA-UGC	tRNA	Intron 1	104783	105582	800
	ndhA	CDS	Intron 1	119589	120574	986
	trnA-UGC	tRNA	Intron 1	135988	136787	800
	trnI-GAU	tRNA	Intron 1	136926	137876	951
	ndhB	CDS	Intron 1	144322	145032	711
	rpl2	CDS	Intron 1	154974	155631	658
Ranunculus polyrhizos	trnK-UUU	tRNA	Intron 1	1708	4228	2521
	rps16	CDS	Intron 1	4949	5820	872
	trnG-UCC	tRNA	Intron 1	8663	9369	707
	atpF	CDS	Intron 1	11766	12448	683
	rpoC1	CDS	Intron 1	22158	22986	829
	ycf3	CDS	Intron 1	43524	44250	727	Intron 2	44482	45213	732
	trnL-UAA	tRNA	Intron 1	48314	48821	508
	trnV-UAC	tRNA	Intron 1	53093	53671	579
	rps12	CDS	Intron 1	98888	99422	535
	clpP	CDS	Intron 1	71088	71754	667	Intron 2	72045	72872	828
	petB	CDS	Intron 1	75831	76565	735
	petD	CDS	Intron 1	77436	78145	710
	rpl16	CDS	Intron 1	82602	83692	1091
	rpl2	CDS	Intron 1	85929	86586	658
	ndhB	CDS	Intron 1	96531	97241	711
	trnI-GAU	tRNA	Intron 1	103673	104623	951
	trnA-UGC	tRNA	Intron 1	104762	105560	799
	ndhA	CDS	Intron 1	119346	120347	1002
	trnA-UGC	tRNA	Intron 1	135854	136652	799
	trnI-GAU	tRNA	Intron 1	136791	137741	951
	ndhB	CDS	Intron 1	144173	144883	711
	rpl2	CDS	Intron 1	154828	155485	658
Ranunculus sardous	trnK-UUU	tRNA	Intron 1	1990	4530	2541
	rps16	CDS	Intron 1	5249	6096	848
	trnG-UCC	tRNA	Intron 1	8891	9584	694
	atpF	CDS	Intron 1	11984	12698	715
	rpoC1	CDS	Intron 1	22224	23016	793
	ycf3	CDS	Intron 1	42996	43738	743	Intron 2	43970	44683	714
	trnL-UAA	tRNA	Intron 1	48091	48579	489
	trnV-UAC	tRNA	Intron 1	52649	53227	579
	rps12	CDS	Intron 1	98431	98964	534
	clpP	CDS	Intron 1	70694	71372	679	Intron 2	71663	72493	831
	petB	CDS	Intron 1	75448	76248	801
	petD	CDS	Intron 1	77110	77832	723
	rpl16	CDS	Intron 1	82291	83253	963
	rpl2	CDS	Intron 1	85511	86168	658
	ndhB	CDS	Intron 1	96075	96789	715
	trnI-GAU	tRNA	Intron 1	103179	104126	948
	trnA-UGC	tRNA	Intron 1	104265	105063	799
	ndhA	CDS	Intron 1	118509	119521	1013
	trnA-UGC	tRNA	Intron 1	135432	136230	799
	trnI-GAU	tRNA	Intron 1	136369	137316	948
	ndhB	CDS	Intron 1	143706	144420	715
	rpl2	CDS	Intron 1	154327	154984	658
Ranunculus sceleratus	trnK-UUU	tRNA	Intron 1	1748	4289	2542
	rps16	CDS	Intron 1	5020	5878	859
	trnG-UCC	tRNA	Intron 1	8696	9380	685
	atpF	CDS	Intron 1	11788	12499	712
	rpoC1	CDS	Intron 1	22336	23129	794
	ycf3	CDS	Intron 1	43615	44352	738	Intron 2	44584	45286	703
	trnL-UAA	tRNA	Intron 1	48552	49043	492
	trnV-UAC	tRNA	Intron 1	53312	53890	579
	rps12	CDS	Intron 1	99276	99810	535
	clpP	CDS	Intron 1	71370	72034	665	Intron 2	72325	73157	833
	petB	CDS	Intron 1	76120	76920	801
	petD	CDS	Intron 1	77799	78545	747
	rpl16	CDS	Intron 1	82999	84102	1104
	rpl2	CDS	Intron 1	86325	86982	658
	ndhB	CDS	Intron 1	96924	97634	711
	trnI-GAU	tRNA	Intron 1	104067	105017	951
	trnA-UGC	tRNA	Intron 1	105156	105960	805
	ndhA	CDS	Intron 1	119756	120751	996
	trnA-UGC	tRNA	Intron 1	136209	137013	805
	trnI-GAU	tRNA	Intron 1	137152	138102	951
	ndhB	CDS	Intron 1	144535	145245	711
	rpl2	CDS	Intron 1	155187	155844	658
Ranunculus silerifolius	trnK-UUU	tRNA	Intron 1	1722	4273	2552
	rps16	CDS	Intron 1	4988	5841	854
	trnG-UCC	tRNA	Intron 1	8636	9329	694
	atpF	CDS	Intron 1	11737	12446	710
	rpoC1	CDS	Intron 1	21986	22772	787
	ycf3	CDS	Intron 1	42883	43616	734	Intron 2	43848	44561	714
	trnL-UAA	tRNA	Intron 1	47779	48268	490
	trnV-UAC	tRNA	Intron 1	52411	52989	579
	rps12	CDS	Intron 1	98313	98846	534
	clpP	CDS	Intron 1	70482	71154	673	Intron 2	71445	72274	830
	petB	CDS	Intron 1	75229	76019	791
	petD	CDS	Intron 1	76881	77603	723
	rpl16	CDS	Intron 1	82052	83137	1086
	rpl2	CDS	Intron 1	85394	86051	658
	ndhB	CDS	Intron 1	95961	96671	711
	trnI-GAU	tRNA	Intron 1	103071	104018	948
	trnA-UGC	tRNA	Intron 1	104157	104955	799
	ndhA	CDS	Intron 1	118385	119385	1001
	trnA-UGC	tRNA	Intron 1	135295	136093	799
	trnI-GAU	tRNA	Intron 1	136232	137179	948
	ndhB	CDS	Intron 1	143579	144289	711
	rpl2	CDS	Intron 1	154199	154856	658
Ranunculus tanguticus	trnK-UUU	tRNA	Intron 1	1708	4244	2537
	rps16	CDS	Intron 1	4966	5832	867
	trnG-UCC	tRNA	Intron 1	8709	9421	713
	atpF	CDS	Intron 1	11818	12500	683
	rpoC1	CDS	Intron 1	22228	23052	825
	ycf3	CDS	Intron 1	43646	44371	726	Intron 2	44603	45334	732
	trnL-UAA	tRNA	Intron 1	48391	48899	509
	trnV-UAC	tRNA	Intron 1	53200	53778	579
	rps12	CDS	Intron 1	99096	99630	535
	clpP	CDS	Intron 1	71261	71923	663	Intron 2	72214	73047	834
	petB	CDS	Intron 1	76007	76740	734
	petD	CDS	Intron 1	77611	78325	715
	rpl16	CDS	Intron 1	82799	83905	1107
	rpl2	CDS	Intron 1	86137	86794	658
	ndhB	CDS	Intron 1	96739	97449	711
	trnI-GAU	tRNA	Intron 1	103878	104828	951
	trnA-UGC	tRNA	Intron 1	104967	105765	799
	ndhA	CDS	Intron 1	119559	120555	997
	trnA-UGC	tRNA	Intron 1	136048	136846	799
	trnI-GAU	tRNA	Intron 1	136985	137935	951
	ndhB	CDS	Intron 1	144364	145074	711
	rpl2	CDS	Intron 1	155019	155676	658
Ranunculus ternatus	trnK-UUU	tRNA	Intron 1	1707	4245	2539
	rps16	CDS	Intron 1	4967	5822	856
	trnG-UCC	tRNA	Intron 1	8666	9375	710
	atpF	CDS	Intron 1	11771	12452	682
	rpoC1	CDS	Intron 1	22164	22989	826
	ycf3	CDS	Intron 1	43515	44241	727	Intron 2	44473	45204	732
	trnL-UAA	tRNA	Intron 1	48260	48776	517
	trnV-UAC	tRNA	Intron 1	53045	53623	579
	rps12	CDS	Intron 1	98866	99400	535
	clpP	CDS	Intron 1	71053	71718	666	Intron 2	72009	72841	833
	petB	CDS	Intron 1	75796	76527	732
	petD	CDS	Intron 1	77398	78118	721
	rpl16	CDS	Intron 1	82580	83674	1095
	rpl2	CDS	Intron 1	85907	86564	658
	ndhB	CDS	Intron 1	96509	97219	711
	trnI-GAU	tRNA	Intron 1	103649	104599	951
	trnA-UGC	tRNA	Intron 1	104738	105536	799
	ndhA	CDS	Intron 1	119345	120342	998
	trnA-UGC	tRNA	Intron 1	135864	136662	799
	trnI-GAU	tRNA	Intron 1	136801	137751	951
	ndhB	CDS	Intron 1	144181	144891	711
	rpl2	CDS	Intron 1	154836	155493	658
Ranunculus trichophyllus	trnK-UUU	tRNA	Intron 1	1722	4257	2536
	rps16	CDS	Intron 1	4946	5802	857
	trnG-UCC	tRNA	Intron 1	8617	9299	683
	atpF	CDS	Intron 1	11710	12421	712
	rpoC1	CDS	Intron 1	22224	23012	789
	ycf3	CDS	Intron 1	43435	44177	743	Intron 2	44409	45111	703
	trnL-UAA	tRNA	Intron 1	47838	48338	501
	trnV-UAC	tRNA	Intron 1	52611	53189	579
	rps12	CDS	Intron 1	98403	98937	535
	clpP	CDS	Intron 1	70493	71161	669	Intron 2	71452	72291	840
	petB	CDS	Intron 1	75261	76070	810
	petD	CDS	Intron 1	76949	77662	714
	rpl16	CDS	Intron 1	82108	83222	1115
	rpl2	CDS	Intron 1	85452	86109	658
	ndhB	CDS	Intron 1	96051	96761	711
	trnI-GAU	tRNA	Intron 1	103208	104158	951
	trnA-UGC	tRNA	Intron 1	104297	105096	800
	ndhA	CDS	Intron 1	119238	120227	990
	trnA-UGC	tRNA	Intron 1	138163	138962	800
	trnI-GAU	tRNA	Intron 1	139101	140051	951
	ndhB	CDS	Intron 1	146498	147208	711
	rpl2	CDS	Intron 1	157150	157807	658
Ranunculus yunnanensis	trnK-UUU	tRNA	Intron 1	1690	4226	2537
	rps16	CDS	Intron 1	4949	5814	866
	trnG-UCC	tRNA	Intron 1	8702	9413	712
	atpF	CDS	Intron 1	11810	12492	683
	rpoC1	CDS	Intron 1	22210	23034	825
	ycf3	CDS	Intron 1	43587	44312	726	Intron 2	44544	45246	703
	trnL-UAA	tRNA	Intron 1	48343	48854	512
	trnV-UAC	tRNA	Intron 1	53150	53728	579
	rps12	CDS	Intron 1	99019	99553	535
	clpP	CDS	Intron 1	71195	71861	667	Intron 2	72152	72984	833
	petB	CDS	Intron 1	75939	76672	734
	petD	CDS	Intron 1	77543	78257	715
	rpl16	CDS	Intron 1	82733	83834	1102
	rpl2	CDS	Intron 1	86066	86723	658
	ndhB	CDS	Intron 1	96668	97372	705
	trnI-GAU	tRNA	Intron 1	103794	104744	951
	trnA-UGC	tRNA	Intron 1	104883	105681	799
	ndhA	CDS	Intron 1	119474	120470	997
	trnA-UGC	tRNA	Intron 1	135925	136723	799
	trnI-GAU	tRNA	Intron 1	136862	137812	951
	ndhB	CDS	Intron 1	144234	144938	705
	rpl2	CDS	Intron 1	154883	155540	658
