# Supplementary material for: Complete Chloroplast Genomes of Ranunculus arvensis and Ranunculus laetus: Comparative Analysis and Phylogenetic Insights
Source: Ecol Evol. 2026 Apr 29;16(5):e73559. doi: 10.1002/ece3.73559 (PMC13128338; doi:10.1002/ece3.73559)
Supplement: Supplementary file 4 — Table S3: Relative synonymous codon usage analysis of the species of genus Ranunculus. [file ECE3-16-e73559-s010.xlsx]

## Sheet: Sheet1
Table S3: Relative synonymous codon usage analysis of the species of genus Ranunculus
Amino Acid	Codon	Ranunculus arvensis	Ranunculus austro-oreganus	Ranunculus bungei	Ranunculus cantoniensis	Ranunculus cassubicifolius	Ranunculus chinensis	Ranunculus japonicus	Ranunculus kadzusensis	Ranunculus laetus	Ranunculus macranthus	Ranunculus membranaceus	Ranunculus mongolicus	Ranunculus monophyllus	Ranunculus occidentalis	Ranunculus pekinensis	Ranunculus polyrhizos	Ranunculus sardous	Ranunculus sceleratus	Ranunculus silerifolius	Ranunculus tanguticus	Ranunculus ternatus	Ranunculus trichophyllus	Ranunculus yunnanensis
Lys	AAA	1.47	1.466	1.458	1.47534	1.45	1.47527	1.466	1.468	1.464	1.47924	1.49	1.468	1.468	1.466	1.47	1.474	1.47703	1.46	1.47496	1.47	1.47	1.46	1.47
Asn	AAC	0.457	0.462	0.494	0.488852	0.511	0.489256	0.468	0.472	0.47	0.460792	0.546	0.472	0.486	0.462	0.47	0.484	0.459547	0.48	0.488449	0.48	0.48	0.47	0.48
Lys	AAG	0.53	0.534	0.542	0.52466	0.55	0.524731	0.534	0.532	0.536	0.52076	0.51	0.532	0.532	0.534	0.53	0.526	0.522968	0.54	0.525036	0.53	0.53	0.54	0.53
Asn	AAT	1.543	1.538	1.506	1.51115	1.489	1.51074	1.532	1.528	1.53	1.53921	1.454	1.528	1.514	1.538	1.53	1.516	1.54045	1.52	1.51155	1.52	1.52	1.53	1.52
Thr	ACA	1.252	1.236	1.245	1.25364	1.236	1.25364	1.224	1.24	1.228	1.24377	1.308	1.24	1.232	1.236	1.244	1.252	1.24169	1.24	1.25364	1.23	1.25	1.24	1.24
Thr	ACC	0.7	0.734	0.72	0.766284	0.743	0.760153	0.732	0.72	0.98	0.724528	0.776	0.72	0.736	0.732	0.712	0.724	0.722054	0.72	0.766284	0.74	0.73	0.72	0.73
Thr	ACG	0.521	0.517	0.522	0.557854	0.521	0.557854	0.528	0.532	0.708	0.525283	0.512	0.532	0.508	0.516	0.52	0.496	0.52568	0.53	0.557854	0.51	0.5	0.53	0.5
Thr	ACT	1.527	1.513	1.514	1.42222	1.5	1.42835	1.516	1.508	1.512	1.50642	1.404	1.508	1.524	1.512	1.528	1.528	1.51057	1.51	1.42222	1.52	1.52	1.51	1.53
Arg	AGA	1.731	1.769	1.71	1.81796	1.713	1.82051	1.77	1.734	1.764	1.76538	1.752	1.734	1.722	1.764	1.728	1.74	1.76403	1.73	1.82274	1.72	1.72	1.73	1.72
Ser	AGC	0.36	0.342	0.36	0.467606	0.365	0.467386	0.456	0.496	0.456	0.359705	0.528	0.496	0.472	0.456	0.48	0.496	0.360059	0.31	0.467825	0.31	0.3	0.32	0.31
Arg	AGG	0.671	0.646	0.697	0.791692	0.663	0.794872	0.642	0.642	0.642	0.662016	0.678	0.648	0.642	0.642	0.654	0.636	0.66199	0.64	0.792176	0.64	0.64	0.65	0.64
Ser	AGT	1.177	1.185	1.171	1.07324	1.159	1.07274	1.576	1.584	1.584	1.18821	1.416	1.56	1.544	1.584	1.56	1.544	1.17462	0.97	1.07374	0.97	0.98	1	0.97
Ile	ATA	0.957	0.945	0.972	0.89271	0.984	0.895461	0.942	0.948	0.942	0.949333	0.882	0.951	0.948	0.945	0.957	0.939	0.952423	0.95	0.894085	0.95	0.95	0.95	0.95
Ile	ATC	0.515	0.516	0.557	0.570839	0.555	0.568088	0.526	0.536	0.528	0.516	0.627	0.537	0.525	0.516	0.531	0.531	0.516229	0.54	0.569464	0.53	0.53	0.54	0.53
Met	ATG	1	1	1	1	1	1	1	1	0.999	1	1	0.998	0.998	0.995	0.998	0.998	1	1	1	1	1	1	1
Ile	ATT	1.528	1.539	1.47	1.53645	1.461	1.53645	1.532	1.516	1.53	1.53467	1.491	1.512	1.527	1.539	1.512	1.53	1.53135	1.51	1.53645	1.52	1.52	1.51	1.52
Gln	CAA	1.507	1.508	1.5	1.5131	1.486	1.51251	1.512	1.508	1.514	1.49893	1.526	1.508	1.502	1.508	1.51	1.498	1.49947	1.52	1.5131	1.5	1.5	1.51	1.5
His	CAC	0.49	0.479	0.487	0.509375	0.517	0.517941	0.488	0.492	0.476	0.486486	0.49	0.458	0.492	0.478	0.46	0.488	0.484848	0.47	0.5117	0.49	0.49	0.46	0.49
Gln	CAG	0.493	0.492	0.501	0.4869	0.514	0.487486	0.476	0.458	0.486	0.501066	0.474	0.492	0.498	0.492	0.49	0.502	0.500532	0.48	0.4869	0.5	0.5	0.49	0.5
His	CAT	1.51	1.521	1.513	1.49063	1.483	1.48206	1.524	1.542	1.524	1.51351	1.51	1.542	1.508	1.522	1.54	1.512	1.51515	1.53	1.4883	1.51	1.51	1.54	1.51
Pro	CCA	1.073	1.112	1.145	1.12897	1.137	1.13271	1.112	1.132	1.12	1.13201	1.14	1.132	1.124	1.112	1.152	1.124	1.13612	1.11	1.13165	1.14	1.13	1.12	1.13
Pro	CCC	0.864	0.851	0.831	0.86729	0.805	0.863551	0.864	0.856	0.864	0.842676	0.796	0.856	0.804	0.856	0.848	0.804	0.838475	0.86	0.870215	0.81	0.81	0.85	0.81
Pro	CCG	0.603	0.61	0.583	0.553271	0.628	0.549533	0.568	0.576	0.564	0.564195	0.56	0.576	0.592	0.568	0.56	0.596	0.573503	0.57	0.54902	0.57	0.59	0.58	0.57
Pro	CCT	1.46	1.467	1.444	1.45047	1.43	1.45421	1.456	1.436	1.452	1.46112	1.5	1.436	1.48	1.468	1.44	1.476	1.45191	1.46	1.44911	1.48	1.47	1.45	1.48
Arg	CGA	1.384	1.371	1.383	1.33048	1.378	1.32601	1.38	1.41	1.38	1.35828	1.404	1.416	1.404	1.368	1.392	1.392	1.35842	1.4	1.32763	1.4	1.41	1.41	1.41
Arg	CGC	0.408	0.405	0.381	0.38485	0.377	0.380952	0.402	0.38	0.402	0.422321	0.36	0.378	0.372	0.402	0.378	0.378	0.420918	0.39	0.377751	0.37	0.37	0.38	0.37
Arg	CGG	0.461	0.451	0.503	0.439829	0.529	0.443223	0.462	0.47	0.462	0.452758	0.516	0.468	0.486	0.45	0.468	0.474	0.455357	0.47	0.443765	0.47	0.47	0.47	0.47
Arg	CGT	1.346	1.36	1.326	1.23519	1.339	1.23443	1.35	1.37	1.35	1.33925	1.284	1.362	1.362	1.35	1.362	1.362	1.33929	1.34	1.23594	1.36	1.36	1.35	1.36
Leu	CTA	0.809	0.818	0.787	0.773653	0.798	0.773344	0.804	0.788	0.804	0.790353	0.768	0.78	0.798	0.816	0.786	0.804	0.788827	0.79	0.773962	0.8	0.8	0.79	0.8
Leu	CTC	0.4	0.389	0.397	0.428743	0.423	0.428571	0.396	0.404	0.396	0.398516	0.426	0.402	0.414	0.39	0.384	0.414	0.402235	0.4	0.428914	0.41	0.41	0.41	0.41
Leu	CTG	0.376	0.364	0.384	0.359281	0.371	0.359138	0.374	0.368	0.372	0.378479	0.384	0.366	0.372	0.366	0.366	0.354	0.375419	0.38	0.361821	0.38	0.39	0.38	0.38
Leu	CTT	1.13592	1.304	1.325	1.28862	1.3	1.28571	1.184	1.192	1.308	1.30019	1.308	1.314	1.308	1.314	1.314	1.308	1.29609	1.32	1.28674	1.32	1.32	1.32	1.32
Glu	GAA	1.43	1.44	1.429	1.44569	1.429	1.44678	1.434	1.432	1.434	1.42216	1.468	1.43	1.434	1.44	1.434	1.436	1.42109	1.43	1.44569	1.43	1.44	1.43	1.44
Asp	GAC	0.386	0.405	0.4	0.418288	0.406	0.418695	0.566	0.568	0.41	0.412727	0.418	0.392	0.388	0.404	0.388	0.386	0.412409	0.39	0.420643	0.39	0.39	0.39	0.39
Glu	GAG	0.57	0.56	0.57	0.554307	0.571	0.553223	0.412	0.392	0.566	0.577844	0.532	0.57	0.566	0.56	0.566	0.564	0.578908	0.57	0.554307	0.57	0.56	0.57	0.56
Asp	GAT	1.614	1.595	1.6	1.58171	1.594	1.5813	1.588	1.608	1.59	1.58727	1.582	1.608	1.612	1.596	1.612	1.614	1.58759	1.61	1.57936	1.61	1.61	1.61	1.61
Ala	GCA	1.175	1.161	1.171	1.15623	1.195	1.15234	1.176	1.152	1.176	1.16844	1.188	1.152	1.18	1.16	1.156	1.188	1.17094	1.17	1.15535	1.18	1.19	1.16	1.19
Ala	GCC	0.64	0.653	0.638	0.658113	0.652	0.657617	0.644	0.644	0.644	0.659559	0.648	0.644	0.64	0.652	0.62	0.64	0.655271	0.64	0.660633	0.63	0.63	0.64	0.63
Ala	GCG	0.544	0.525	0.498	0.543396	0.468	0.552036	0.524	0.512	0.524	0.531628	0.484	0.512	0.48	0.524	0.512	0.472	0.529915	0.51	0.542986	0.48	0.47	0.51	0.48
Ala	GCT	1.642	1.661	1.693	1.64226	1.685	1.63801	1.656	1.692	1.656	1.64037	1.68	1.696	1.704	1.664	1.708	1.696	1.64387	1.68	1.64103	1.71	1.71	1.69	1.7
Gly	GGA	1.558	1.565	1.549	1.54736	1.538	1.54282	1.568	1.576	1.568	1.58315	1.54	1.576	1.556	1.564	1.572	1.56	1.58575	1.57	1.54282	1.56	1.56	1.58	1.56
Gly	GGC	0.381	0.375	0.377	0.412933	0.391	0.415201	0.38	0.38	0.38	0.361419	0.404	0.38	0.384	0.376	0.368	0.384	0.363029	0.38	0.415201	0.39	0.39	0.38	0.39
Gly	GGG	0.721	0.708	0.751	0.75553	0.769	0.757799	0.712	0.724	0.712	0.727273	0.732	0.724	0.744	0.708	0.724	0.736	0.723831	0.74	0.757799	0.75	0.74	0.73	0.75
Gly	GGT	1.341	1.352	1.324	1.28417	1.302	1.28417	1.34	1.32	1.344	1.32816	1.324	1.32	1.316	1.352	1.332	1.32	1.32739	1.32	1.28417	1.3	1.3	1.32	1.3
Val	GTA	1.513	1.556	1.551	1.46237	1.538	1.45845	1.552	1.548	1.552	1.52168	1.52	1.552	1.548	1.556	1.552	1.556	1.51367	1.54	1.4595	1.55	1.54	1.55	1.54
Val	GTC	0.478	0.461	0.477	0.501792	0.476	0.504298	0.472	0.448	0.468	0.447552	0.5	0.448	0.452	0.46	0.452	0.448	0.451296	0.45	0.501792	0.45	0.45	0.45	0.45
Val	GTG	0.52	0.537	0.538	0.518996	0.541	0.52149	0.536	0.536	0.532	0.537063	0.504	0.536	0.54	0.536	0.532	0.524	0.538192	0.53	0.521864	0.53	0.53	0.54	0.54
Val	GTT	1.488	1.447	1.434	1.51685	1.446	1.51576	1.44	1.468	1.448	1.49371	1.476	1.464	1.464	1.448	1.464	1.472	1.49685	1.48	1.51685	1.47	1.48	1.47	1.47
Stop	TAA	1.373	1.429	1.051	1.12397	1.125	1.12707	0.952	0.926	0.952	1.46429	0.676	0.926	1	0.952	0.926	0.976	1.48193	1.88	1.12397	2.05	2	1.85	2
Tyr	TAC	0.396	0.398	0.421	0.444229	0.417	0.444229	0.394	0.396	0.392	0.390447	0.464	0.396	0.412	0.398	0.392	0.41	0.391667	0.39	0.444229	0.42	0.41	0.4	0.41
Stop	TAG	0.867	0.821	1.146	0.603306	1.105	0.604972	0.548	0.56	0.548	0.821429	0.416	0.56	0.526	0.548	0.56	0.56	0.795181	1.09	0.603306	1.02	1.05	1.12	1.05
Tyr	TAT	1.604	1.602	1.579	1.55577	1.583	1.55577	1.606	1.604	1.608	1.60955	1.536	1.604	1.588	1.602	1.608	1.59	1.60833	1.61	1.55577	1.58	1.59	1.6	1.59
Ser	TCA	1.192	1.197	1.215	1.2169	1.207	1.21633	1.596	1.616	1.2	1.16757	1.248	1.208	1.2	1.2	1.22	1.188	1.16872	1	1.21184	1	1.01	1.02	1
Ser	TCC	1.038	1.037	1.05	1.01127	1.05	1.01079	1.368	1.384	1.038	1.02899	1.02	1.036	1.024	1.038	1.036	1.044	1.02705	0.87	1.00892	0.88	0.87	0.87	0.88
Ser	TCG	0.61	0.6	0.607	0.639437	0.623	0.644768	0.796	0.808	0.594	0.625061	0.642	0.594	0.628	0.6	0.604	0.636	0.631579	0.51	0.648192	0.54	0.54	0.5	0.53
Ser	TCT	1.623	1.639	1.598	1.59155	1.6	1.58799	2.208	2.192	1.644	1.63047	1.62	1.614	1.612	1.644	1.636	1.632	1.63797	1.35	1.58948	1.36	1.37	1.36	1.36
Stop	TGA	0.759	0.75	0.803	1.27273	0.769	1.26796	0.5	0.512	0.5	0.714286	0.91	0.512	0.476	0.5	0.512	0.464	0.722892	1.03	1.27273	0.93	0.95	1.05	0.95
Cys	TGC	0.494	0.488	0.553	0.685714	0.521	0.685714	0.494	0.508	0.494	0.481848	0.574	0.508	0.476	0.488	0.51	0.476	0.476821	0.51	0.689119	0.48	0.47	0.51	0.48
Trp	TGG	1	1	1	1	1	1	1	1	1	1	1	1	1	1	1	1	1	1	1	1	1	1	1
Cys	TGT	1.506	1.512	1.447	1.31429	1.479	1.31429	1.506	1.492	1.506	1.51815	1.426	1.492	1.524	1.512	1.49	1.524	1.52318	1.49	1.31088	1.52	1.53	1.49	1.52
Leu	TTA	1.858	1.862	1.821	1.86347	1.815	1.86273	1.232	1.244	1.236	1.87013	1.26	1.242	1.242	1.242	1.254	1.248	1.87933	1.36	1.86422	1.36	1.36	1.37	1.36
Phe	TTC	0.694	0.712	0.74	0.708468	0.74	0.706718	0.714	0.722	0.714	0.708024	0.702	0.722	0.716	0.712	0.72	0.712	0.709852	0.73	0.707553	0.71	0.71	0.72	0.71
Leu	TTG	1.256	1.264	1.286	1.28623	1.294	1.2905	1.148	1.164	0.636	1.26234	0.612	0.636	0.636	0.63	0.636	0.636	1.2581	1.29	1.28435	1.29	1.29	1.29	1.29
Phe	TTT	1.306	1.288	1.261	1.29153	1.26	1.29328	1.286	1.278	1.286	1.29198	1.298	1.278	1.284	1.288	1.28	1.288	1.29015	1.27	1.29245	1.29	1.29	1.28	1.29
