# Supplementary material for: Complete Chloroplast Genomes of Ranunculus arvensis and Ranunculus laetus: Comparative Analysis and Phylogenetic Insights
Source: Ecol Evol. 2026 Apr 29;16(5):e73559. doi: 10.1002/ece3.73559 (PMC13128338; doi:10.1002/ece3.73559)
Supplement: Supplementary file 5 — Table S4: Amino acids frequency among 23 Ranunculus species. [file ECE3-16-e73559-s005.xlsx]

## Sheet: Sheet1
Table S4: Amino acids frequency among 23 Ranunculus species
Amino Acid	Ranunculus arvensis	Ranunculus austro-oreganus	Ranunculus bungei	Ranunculus cantoniensis	Ranunculus cassubicifolius	Ranunculus chinensis	Ranunculus japonicus	Ranunculus kadzusensis	Ranunculus laetus	Ranunculus macranthus	Ranunculus membranaceus	Ranunculus mongolicus	Ranunculus monophyllus	Ranunculus occidentalis	Ranunculus pekinensis	Ranunculus polyrhizos	Ranunculus sardous	Ranunculus sceleratus	Ranunculus silerifolius var. silerifolius	Ranunculus tanguticus	Ranunculus ternatus	Ranunculus trichophyllus	Ranunculus yunnanensis
A	5.41907	5.36843	5.36539	5.39858	5.4152	5.4024	5.37519	5.37084	5.39915	5.38709	5.96165	5.37084	5.41273	5.3695	5.36539	5.42222	5.38757	5.39829	5.4024	5.42222	5.41396	5.3658	5.42222
C	1.18654	1.17209	1.15245	1.15629	1.12197	1.15629	1.16003	1.14135	1.16835	1.16012	1.13859	1.14135	1.12145	1.17233	1.15245	1.12184	1.15886	1.14451	1.16012	1.12184	1.11789	1.14109	1.12184
D	4.17679	4.22434	4.20149	4.21548	4.20165	4.21165	4.22665	4.19895	4.22282	4.21165	3.79833	4.19895	4.20735	4.22118	4.19767	4.20117	4.20568	4.20418	4.21548	4.19735	4.20832	4.21326	4.20498
E	5.0209	5.0324	5.11353	5.12673	5.13662	5.11907	5.08423	5.12654	5.02432	5.11525	5.07811	5.13036	5.13427	5.03741	5.11734	5.13603	5.13047	5.14268	5.12673	5.1284	5.13926	5.133	5.1284
F	5.73761	5.70846	5.56001	5.66276	5.60601	5.66659	5.61639	5.54644	5.69025	5.67808	5.4379	5.55025	5.61108	5.7096	5.56382	5.60537	5.68688	5.53945	5.67042	5.60537	5.61999	5.54135	5.60537
G	6.85248	6.81655	6.90708	6.91477	6.89589	6.91477	6.91807	6.8901	6.8586	6.90711	7.35984	6.88628	6.90037	6.82191	6.90708	6.88747	6.89179	6.90523	6.91477	6.89129	6.89432	6.88852	6.88747
H	2.41688	2.43619	2.42702	2.41596	2.4004	2.41979	2.43109	2.43158	2.42045	2.4083	2.2954	2.43158	2.3993	2.42468	2.42702	2.40394	2.40599	2.41874	2.41979	2.40775	2.40748	2.43484	2.40775
I	8.57257	8.62069	8.51746	8.5956	8.54068	8.5956	8.5758	8.49334	8.56528	8.61475	8.80357	8.49334	8.55203	8.62241	8.51364	8.55115	8.63008	8.49611	8.5956	8.54733	8.55017	8.49903	8.54733
K	5.50269	5.47644	5.43789	5.47132	5.44955	5.45218	5.44793	5.46246	5.45498	5.44069	5.15553	5.46246	5.43943	5.47353	5.43789	5.39932	5.42978	5.41737	5.46749	5.40314	5.42159	5.44976	5.41458
L	10.3803	10.3768	10.4331	10.2994	10.3763	10.3032	10.3905	10.4554	10.4235	10.3186	10.4249	10.4478	10.383	10.3709	10.4255	10.3904	10.3031	10.4151	10.2956	10.3904	10.3892	10.4454	10.398
M	2.39299	2.42019	2.37741	2.3815	2.39276	2.37001	2.38132	2.37813	2.39254	2.36236	2.52767	2.37813	2.38785	2.42068	2.37741	2.39631	2.36761	2.39203	2.37384	2.40012	2.39985	2.37377	2.39631
N	4.80191	4.78838	4.76627	4.71705	4.755	4.71322	4.73201	4.73337	4.74918	4.7362	4.56346	4.72955	4.75664	4.78134	4.76245	4.78117	4.7429	4.76881	4.71705	4.76972	4.74246	4.72847	4.7659
P	4.2166	4.20834	4.19386	4.23846	4.24744	4.23846	4.2343	4.19514	4.21086	4.23463	4.22189	4.19514	4.23406	4.21318	4.19386	4.22406	4.2287	4.208	4.24229	4.23933	4.22739	4.20181	4.23933
Q	3.5437	3.53628	3.65961	3.59139	3.64067	3.60671	3.59495	3.64164	3.54494	3.59139	3.51596	3.64164	3.639	3.53699	3.65961	3.68222	3.60322	3.63192	3.59139	3.65933	3.65128	3.64462	3.65933
R	5.97651	5.98048	6.02557	6.03032	6.0258	6.03798	6.03369	6.04268	5.98533	6.03798	5.97987	6.04268	6.05356	5.98968	6.02557	6.02129	6.01688	6.05066	6.0265	6.02892	6.03586	6.04511	6.02892
S	7.7603	7.78062	7.89162	7.77242	7.83468	7.77242	7.76417	7.90167	7.7877	7.79156	7.29608	7.90167	7.83491	7.77818	7.89544	7.8605	7.80123	7.86663	7.76859	7.8376	7.8367	7.89986	7.84905
T	5.0647	5.11241	5.06392	5.08844	5.07556	5.09227	5.11868	5.06928	5.14794	5.07313	5.27394	5.06928	5.07705	5.11343	5.06392	5.07498	5.08058	5.06257	5.08844	5.08261	5.08966	5.06812	5.0788
V	5.45889	5.43643	5.49513	5.48281	5.461	5.48664	5.4709	5.51208	5.45897	5.47515	5.72027	5.5159	5.43943	5.43752	5.49895	5.43366	5.47583	5.49748	5.48281	5.44511	5.43686	5.51464	5.43366
W	1.81167	1.81214	1.78592	1.7689	1.78599	1.7689	1.77259	1.78646	1.80636	1.7689	1.7762	1.78646	1.78517	1.81251	1.78592	1.78578	1.76899	1.79689	1.7689	1.78578	1.78939	1.78606	1.78578
Y	3.70695	3.6923	3.62526	3.6718	3.63685	3.6718	3.67152	3.62255	3.68849	3.68711	3.67081	3.62637	3.63137	3.69303	3.62908	3.62117	3.68381	3.64337	3.6718	3.63643	3.62839	3.62554	3.62499
