# Supplementary material for: Complete Chloroplast Genomes of Ranunculus arvensis and Ranunculus laetus: Comparative Analysis and Phylogenetic Insights
Source: Ecol Evol. 2026 Apr 29;16(5):e73559. doi: 10.1002/ece3.73559 (PMC13128338; doi:10.1002/ece3.73559)
Supplement: Supplementary file 6 — Table S5: Comparison of SSRs numbers and their types among Ranunculus species. [file ECE3-16-e73559-s009.xlsx]

## Sheet: Sheet1
Table S5: Comparison of SSRs numbers and their types among Ranunculus species
SSR types	Ranunculus arvensis	Ranunculus austro-oreganus	Ranunculus bungei	Ranunculus cantoniensis	Ranunculus cassubicifolius	Ranunculus chinensis	Ranunculus japonicus	Ranunculus kadzusensis	Ranunculus laetus	Ranunculus macranthus	Ranunculus membranaceus	Ranunculus mongolicus	Ranunculus monophyllus	Ranunculus occidentalis	Ranunculus pekinensis	Ranunculus polyrhizos	Ranunculus sardous	Ranunculus sceleratus	Ranunculus silerifolius	Ranunculus tanguticus	Ranunculus ternatus	Ranunculus trichophyllus	Ranunculus yunnanensis
Mono	32	25	30	25	36	24	28	37	24	24	30	35	33	23	32	31	27	36	23	30	31	40	33
Di	13	9	8	10	5	9	8	8	10	9	6	8	6	9	8	7	9	7	10	6	6	8	7
Tri	5	4	6	1	5	2	9	4	8	3	6	4	5	4	7	5	3	4	2	6	5	4	6
Tetra	5	10	7	8	7	7	9	9	9	10	4	9	7	10	7	6	10	7	7	6	6	8	6
Penta	1	0	1	1	2	1	1	1	1	2	0	0	3	0	1	2	3	3	1	1	1	1	0
Hexa	0	0	1	0	0	0	1	0	0	0	0	0	0	0	1	0	1	0	0	0	0	0	0
total	56	48	53	45	55	43	56	59	52	48	46	56	54	46	56	51	53	57	43	49	49	61	52
