# Supplementary material for: Complete Chloroplast Genomes of Ranunculus arvensis and Ranunculus laetus: Comparative Analysis and Phylogenetic Insights
Source: Ecol Evol. 2026 Apr 29;16(5):e73559. doi: 10.1002/ece3.73559 (PMC13128338; doi:10.1002/ece3.73559)
Supplement: Supplementary file 7 — Table S6: Simple sequence repeats motifs and their types in species of Ranunculus. [file ECE3-16-e73559-s008.xlsx]

## Sheet: Sheet1
Table S6: Simple sequence repeats motifs and their types in species of Ranunculus
Ranunculus arvensis
Repeats	3	4	5	6	7	8	9	10	11	12	13	14	total
A/T	-	-	-	-	-	-	-	17	7	4	1	3	32
AG/CT	-	-	1										1
AT/AT	-	-	11		1								12
AAG/CTT	-	1											1
AAT/ATT	-	4											4
AAAC/GTTT	1												1
AAAG/CTTT	1												1
AAAT/ATTT	1												1
AATC/ATTG		1											1
AATG/ATTC	1												1
AATAG/ATTCT	1												1
Ranunculus austro-oreganus
Repeats	3	4	5	6	7	8	9	10	11	12	13	14	15	16	total
A/T	-	-	-	-	-	-	-	12	4	4	2	1		2	25
AT/AT	-	-	5	3	1										9
AAG/CTT	-	1													1
AAT/ATT	-	3													3
AAAC/GTTT	1														1
AAAG/CTTT	2														2
AAAT/ATTT	2														2
AATC/ATTG	1														1
AATG/ATTC	1														1
AATT/AATT	2														2
ACAT/ATGT	1														1
Ranunculus bungei
Repeats	3	4	5	6	7	8	9	10	11	12	13	14	15	16	17	18	total
A/T	-	-	-	-	-	-	-	9	8	4	3	2	3			1	30
AG/CT	-	-	1														1
AT/AT	-	-	7														7
AAC/GTT	-	1															1
AAG/CTT	-	3															3
AAT/ATT	-	2															2
AAAC/GTTT	1																1
AAAG/CTTT	1																1
AAAT/ATTT	1																1
AAGT/ACTT	1																1
AATG/ATTC	1																1
AATT/AATT	2																2
AAAAT/ATTTT	1																1
ACTGAG/AGTCTC		1															1
Ranunculus cantoniensis
Repeats	3	4	5	6	7	8	9	10	11	12	13	14	total
A/T	-	-	-	-	-	-	-	9	6	5	2	3	25
AG/CT	-	-	1										1
AT/AT	-	-	7	1	1								9
AAG/CTT	-	1											1
AAAC/GTTT	1												1
AAAG/CTTT	2												2
AAAT/ATTT	2												2
AATG/ATTC	1												1
AATT/AATT	1												1
ACAT/ATGT	1												1
AAATC/ATTTG	1												1
Ranunculus cassubicifolius
Repeats	3	4	5	6	7	8	9	10	11	12	13	14	15	16	17	18	19	20	21	22	total
A/T	-	-	-	-	-	-	-	15	9	6	2	1	1	1						1	36
AT/AT	-	-	3	1	1																5
AAC/GTT	-	1																			1
AAT/ATT	-	4																			4
AAAG/CTTT	1																				1
AAAT/ATTT	2																				2
AATC/ATTG	1																				1
AATG/ATTC	2																				2
AATT/AATT	1																				1
AAATT/AATTT	1																				1
AATGC/ATTGC	1																				1
Ranunculus chinensis
Repeats	3	4	5	6	7	8	9	10	11	12	13	14	15	total
A/T	-	-	-	-	-	-	-	13	4	3	2	1	1	24
AG/CT	-	-	1											1
AT/AT	-	-	5	2	1									8
AAG/CTT	-	1												1
AAT/ATT	-	1												1
AAAC/GTTT	1													1
AAAG/CTTT	2													2
AAAT/ATTT	2													2
AATG/ATTC	1													1
ACAT/ATGT	1													1
AAATC/ATTTG	1													1
Ranunculus japonicus
Repeats	3	4	5	6	7	8	9	10	11	12	13	14	15	16	total
A/T	-	-	-	-	-	-	-	14	3	7	1	1		2	28
AT/AT	-	-	4	2	1		1								8
AAG/CTT	-	1													1
AAT/ATT	-	8													8
AAAC/GTTT	1														1
AAAG/CTTT	2														2
AAAT/ATTT	2														2
AATC/ATTG	1														1
AATG/ATTC	1														1
AATT/AATT	2														2
AAAAC/GTTTT	1														1
AAATAC/ATTTGT	1														1
Ranunculus kadzusensis
Repeats	3	4	5	6	7	8	9	10	11	12	13	14	15	16	17	18	19	20	21	total
A/T	-	-	-	-	-	-	-	12	10	4	3	2	1		1	1			1	35
C/G	-	-	-	-	-	-	-	2												2
AG/CT	-	-	1																	1
AT/AT	-	-	4	2			1													7
AAG/CTT	-			1																1
AAT/ATT	-	3																		3
AAAC/GTTT	1																			1
AAAG/CTTT	1																			1
AAAT/ATTT	3																			3
AAGT/ACTT	1																			1
AATG/ATTC	1																			1
AATT/AATT	2																			2
AAAAT/ATTTT	1																			1
Ranunculus laetus
Repeats	3	4	5	6	7	8	9	10	11	12	13	14	15	16	total
A/T	-	-	-	-	-	-	-	13	4	3	1	1	1	1	24
AT/AT	-	-	6	4											10
AAG/CTT	-	1													1
AAT/ATT	-	6	1												7
AAAC/GTTT	1														1
AAAG/CTTT	2														2
AAAT/ATTT	2														2
AATC/ATTG	1														1
AATG/ATTC	1														1
AATT/AATT	2														2
AACAAT/ATTGTT	1														1
Ranunculus macranthus
Repeats	3	4	5	6	7	8	9	10	11	12	13	14	15	16	total
A/T	-	-	-	-	-	-	-	12	5	4		1	1	1	24
AG/CT	-	-	1												1
AT/AT	-	-	5	1	1	1									8
AAG/CTT	-	1													1
AAT/ATT	-	1	1												2
AAAC/GTTT	1														1
AAAG/CTTT	3														3
AAAT/ATTT	3														3
AAGG/CCTT	1														1
AATG/ATTC	1														1
ACAT/ATGT	1														1
AAATC/ATTTG	1														1
AATAT/ATATT	1														1
Ranunculus membranaceus
Repeats	3	4	5	6	7	8	9	10	11	12	13	14	total
A/T	-	-	-	-	-	-	-	10	10	4	3	3	30
AT/AT	-	-	3	2			1						6
AAC/GTT	-	1											1
AAT/ATT	-	4	1										5
AAAG/CTTT	1												1
AATG/ATTC	2												2
AATT/AATT	1												1
Ranunculus mongolicus
Repeats	3	4	5	6	7	8	9	10	11	12	13	14	15	16	17	18	19	20	21	total
A/T	-	-	-	-	-	-	-	10	10	3	4	3		1	1	1			1	34
C/G	-	-	-	-	-	-	-		1											1
AG/CT	-	-	1																	1
AT/AT	-	-	4	2			1													7
AAG/CTT	-			1																1
AAT/ATT	-	3																		3
AAAC/GTTT	1																			1
AAAG/CTTT	1																			1
AAAT/ATTT	3																			3
AAGT/ACTT	1																			1
AATG/ATTC	1																			1
AATT/AATT	2																			2
Ranunculus monophyllus
Repeats	3	4	5	6	7	8	9	10	11	12	13	14	15	16	17	total
A/T	-	-	-	-	-	-	-	9	11	6	2	1	1	1	1	32
C/G	-	-	-	-	-	-	-	1								1
AT/AT	-	-	4	1	1											6
AAC/GTT	-	1														1
AAT/ATT	-	4														4
AAAG/CTTT	1															1
AAAT/ATTT	2															2
AATC/ATTG	1															1
AATG/ATTC	2															2
AATT/AATT	1															1
AAATT/AATTT	1															1
AATAT/ATATT	1															1
AATGC/ATTGC	1															1
Ranunculus occidentalis
Repeats	3	4	5	6	7	8	9	10	11	12	13	14	15	16	total
A/T	-	-	-	-	-	-	-	10	3	4	4	1		1	23
AT/AT	-	-	5	3	1										9
AAG/CTT	-	1													1
AAT/ATT	-	3													3
AAAC/GTTT	1														1
AAAG/CTTT	2														2
AAAT/ATTT	2														2
AATC/ATTG	1														1
AATG/ATTC	1														1
AATT/AATT	2														2
ACAT/ATGT	1														1
Ranunculus pekinensis
Repeats	3	4	5	6	7	8	9	10	11	12	13	14	15	16	17	18	total
A/T	-	-	-	-	-	-	-	11	9	3	3	2	3			1	32
AG/CT	-	-	1														1
AT/AT	-	-	7														7
AAC/GTT	-	1															1
AAG/CTT	-	3	1														4
AAT/ATT	-	2															2
AAAC/GTTT	1																1
AAAG/CTTT	1																1
AAAT/ATTT	1																1
AAGT/ACTT	1																1
AATG/ATTC	1																1
AATT/AATT	2																2
AAAAT/ATTTT	1																1
ACTGAG/AGTCTC		1															1
Ranunculus polyrhizos
Repeats	3	4	5	6	7	8	9	10	11	12	13	14	15	16	17	total
A/T	-	-	-	-	-	-	-	13	7	5	3	1		1	1	31
AT/AT	-	-	4	3												7
AAC/GTT	-	1														1
AAT/ATT	-	4														4
AAAG/CTTT	1															1
AAAT/ATTT	1															1
AATG/ATTC	2															2
AATT/AATT	2															2
AAATT/AATTT	1															1
AATGC/ATTGC	1															1
Ranunculus sardous
Repeats	3	4	5	6	7	8	9	10	11	12	13	14	15	total
A/T	-	-	-	-	-	-	-	15	3	4	1	3	1	27
AG/CT	-	-	1											1
AT/AT	-	-	7	1										8
AAG/CTT	-	1												1
AAT/ATT	-	1	1											2
AAAC/GTTT	1													1
AAAG/CTTT	3													3
AAAT/ATTT	3													3
AAGG/CCTT	1													1
AATG/ATTC	1													1
ACAT/ATGT	1													1
AAATC/ATTTG	1													1
AATAT/ATATT	1													1
AGATG/ATCTC	1													1
AAATAT/ATATTT	1													1
Ranunculus sceleratus
Repeats	3	4	5	6	7	8	9	10	11	12	13	14	15	total
A/T	-	-	-	-	-	-	-	8	11	7	6	3	1	36
AG/CT	-	-	1											1
AT/AT	-	-	5	1										6
AAC/GTT	-	1												1
AAT/ATT	-	3												3
AAAC/GTTT	1													1
AAAG/CTTT	1													1
AACG/CGTT	1													1
AAGT/ACTT	1													1
AATG/ATTC	1													1
AATT/AATT	2													2
AAAAT/ATTTT	1													1
AAAGT/ACTTT	1													1
AAATC/ATTTG	1													1
Ranunculus silerifolius
Repeats	3	4	5	6	7	8	9	10	11	12	13	14	15	total
A/T	-	-	-	-	-	-	-	12	3	3	2	2	1	23
AG/CT	-	-	1											1
AT/AT	-	-	8		1									9
AAG/CTT	-	1												1
AAT/ATT	-	1												1
AAAC/GTTT	1													1
AAAG/CTTT	2													2
AAAT/ATTT	2													2
AATG/ATTC	1													1
ACAT/ATGT	1													1
AAATC/ATTTG	1													1
Ranunculus tanguticus
Repeats	3	4	5	6	7	8	9	10	11	12	13	14	15	total
A/T	-	-	-	-	-	-	-	9	7	6	5	2	1	30
AT/AT	-	-	3		1	1	1							6
AAC/GTT	-	1												1
AAT/ATT	-	4	1											5
AAAG/CTTT	1													1
AATC/ATTG	1													1
AATG/ATTC	2													2
AATT/AATT	2													2
AAAGT/ACTTT	1													1
Ranunculus ternatus
Repeats	3	4	5	6	7	8	9	10	11	12	13	14	15	total
A/T	-	-	-	-	-	-	-	12	7	4	6	1	1	31
AT/AT	-	-	4	1		1								6
AAC/GTT	-	1												1
AAT/ATT	-	4												4
AAAG/CTTT	1													1
AAAT/ATTT	1													1
AATG/ATTC	2													2
AATT/AATT	2													2
AAAGTT/AACTTT	1													1
Ranunculus trichophyllus
Repeats	3	4	5	6	7	8	9	10	11	12	13	14	15	16	17	18	19	total
A/T	-	-	-	-	-	-	-	16	7	9	3	2	1				1	39
C/G	-	-	-	-	-	-	-	1										1
AG/CT	-	-	1															1
AT/AT	-	-	3	3	1													7
AAG/CTT	-	1																1
AAT/ATT	-	3																3
AAAC/GTTT	1																	1
AAAG/CTTT	1																	1
AAAT/ATTT	2																	2
AAGT/ACTT	1																	1
AATG/ATTC	1																	1
AATT/AATT	2																	2
AAAAT/ATTTT	1																	1
Ranunculus yunnanensis
Repeats	3	4	5	6	7	8	9	10	11	12	13	14	15	total
A/T	-	-	-	-	-	-	-	10	11	3	4	4	1	33
AT/AT	-	-	2	4	1									7
AAC/GTT	-	1												1
AAT/ATT	-	4	1											5
AAAG/CTTT	1													1
AATC/ATTG	1													1
AATG/ATTC	2													2
AATT/AATT	2													2
