# Supplementary material for: Complete Chloroplast Genomes of Ranunculus arvensis and Ranunculus laetus: Comparative Analysis and Phylogenetic Insights
Source: Ecol Evol. 2026 Apr 29;16(5):e73559. doi: 10.1002/ece3.73559 (PMC13128338; doi:10.1002/ece3.73559)
Supplement: Supplementary file 8 — Table S7: Substitutions analysis of three main reagions of chloroplast genome in Ranunculus. [file ECE3-16-e73559-s003.xlsx]

## Sheet: Sheet1
Table S7: Substitutions analysis of three main reagions of chloroplast genome in Ranunculus
Large Singel Copy
Species	A_to_G	G_to_A	T_to_G	G_to_T	A_to_C	C_to_A	C_to_T	T_to_C	G_to_C	C_to_G	A_to_T	T_to_A	Total	Ts	Tv	Ts/Tv
Ranunculus austro-oreganus	219	239	125	178	119	164	209	241	30	50	128	125	1827	908	919	0.98803
Ranunculus bungei	451	461	253	192	234	182	425	444	58	69	203	216	3188	1781	1407	1.26581378820185
Ranunculus cantoniensis	242	203	124	123	138	123	189	240	20	41	132	97	1672	874	798	1.09524
Ranunculus cassubicifolius	466	438	252	173	213	193	406	490	56	92	204	213	3196	1800	1396	1.2894
Ranunculus chinensis	243	206	126	116	139	123	184	244	21	41	127	99	1669	877	792	1.10732
Ranunculus japonicus	236	240	139	125	135	126	212	247	29	43	140	125	1797	935	862	1.08469
Ranunculus kadzusensis	452	440	240	196	228	173	403	443	48	71	204	207	3105	1738	1367	1.2714
Ranunculus laetus	229	234	136	125	135	122	209	249	28	44	131	110	1752	921	831	1.1083
Ranunculus macranthus	273	239	136	125	136	130	234	273	24	45	147	133	1895	1019	876	1.16324
Ranunculus membranaceus	472	441	245	182	221	193	416	491	56	90	213	217	3237	1820	1417	1.2844
Ranunculus mongolicus	450	437	242	197	229	173	403	445	48	70	200	205	3099	1735	1364	1.27199
Ranunculus monophyllus	459	435	242	175	214	191	401	494	58	96	207	212	3184	1789	1395	1.28244
Ranunculus occidentalis	225	242	122	174	117	164	208	241	30	50	129	129	1831	916	915	1.00109
Ranunculus pekinensis	450	461	254	192	233	181	424	445	58	70	206	220	3194	1780	1414	1.25884
Ranunculus polyrhizos	458	427	240	179	210	198	412	482	56	90	195	202	3149	1779	1370	1.29854
Ranunculus sardous	274	247	135	124	139	127	231	274	24	46	144	121	1886	1026	860	1.19302
Ranunculus sceleratus	444	418	234	185	214	163	373	438	46	68	190	201	2974	1673	1301	1.28593
Ranunculus silerifolius	248	204	125	118	142	123	185	241	20	40	134	102	1682	878	804	1.09204
Ranunculus tanguticus	466	439	240	180	217	195	411	491	55	91	214	220	3219	1807	1412	1.27975
Ranunculus ternatus	461	453	241	178	208	193	430	473	58	91	209	217	3212	1817	1395	1.30251
Ranunculus trichophyllus	450	434	240	196	229	173	402	440	54	71	198	208	3095	1726	1369	1.26077
Ranunculus yunnanensis	463	434	244	176	216	193	409	484	55	88	206	204	3172	1790	1382	1.29522
Inverted repeat region
Species	A_to_G	G_to_A	T_to_G	G_to_T	A_to_C	C_to_A	C_to_T	T_to_C	G_to_C	C_to_G	A_to_T	T_to_A	Total	Ts	Tv	Ts/Tv
Ranunculus austro-oreganus	11	14	9	11	8	4	16	16	1	1	1	2	94	57	37	1.54054
Ranunculus bungei	62	35	29	22	20	23	44	41	7	10	23	14	330	182	148	1.22973
Ranunculus cantoniensis	13	9	6	4	3	4	7	13	1	2	2	2	66	42	24	1.75
Ranunculus cassubicifolius	54	44	23	23	24	17	56	51	6	10	25	16	349	205	144	1.42361
Ranunculus chinensis	27	12	8	8	12	9	11	19	3	3	5	8	125	69	56	1.23214
Ranunculus japonicus	35	38	20	17	18	20	33	25	14	6	15	20	261	131	130	1.00769
Ranunculus kadzusensis	98	103	47	37	41	41	81	71	21	23	52	62	677	353	324	1.08951
Ranunculus laetus	32	41	16	15	21	17	29	30	10	7	14	15	247	132	115	1.14783
Ranunculus macranthus	28	17	11	8	12	9	13	20	2	4	6	9	139	78	61	1.27869
Ranunculus membranaceus	59	44	23	25	20	17	51	49	5	8	26	16	343	203	140	1.45
Ranunculus mongolicus	98	101	47	40	42	40	82	72	20	21	52	66	681	353	328	1.07622
Ranunculus monophyllus	60	45	25	26	23	19	58	49	7	10	26	20	368	212	156	1.35897
Ranunculus occidentalis	11	14	9	12	8	4	16	17	1	1	1	1	95	58	37	1.56757
Ranunculus pekinensis	65	37	30	22	20	20	44	41	7	9	22	19	336	187	149	1.25503
Ranunculus polyrhizos	61	50	24	28	21	21	63	52	4	8	29	15	376	226	150	1.50667
Ranunculus sardous	28	17	10	9	12	9	13	21	2	4	6	9	140	79	61	1.29508
Ranunculus sceleratus	47	32	29	22	27	17	34	37	11	6	17	12	291	150	141	1.06383
Ranunculus silerifolius	27	12	8	7	12	9	11	19	2	3	5	8	123	69	54	1.27778
Ranunculus tanguticus	56	44	26	25	22	16	57	50	4	9	24	14	347	207	140	1.47857
Ranunculus ternatus	60	44	21	20	21	17	51	47	5	9	28	16	339	202	137	1.47445
Ranunculus trichophyllus	101	104	50	37	40	43	78	69	18	19	49	63	671	352	319	1.10345
Ranunculus yunnanensis	58	43	23	23	21	17	55	50	6	9	25	16	346	206	140	1.47143
Small Singel Copy
Species	A_to_G	G_to_A	T_to_G	G_to_T	A_to_C	C_to_A	C_to_T	T_to_C	G_to_C	C_to_G	A_to_T	T_to_A	Total	Ts	Tv	Ts/Tv
Ranunculus austro-oreganus	83	93	51	50	56	58	71	106	13	18	34	33	666	353	313	1.1278
Ranunculus bungei	175	223	99	60	89	74	175	172	32	34	75	80	1288	745	543	1.37201
Ranunculus cantoniensis	93	82	41	46	46	59	89	107	18	21	42	35	679	371	308	1.20455
Ranunculus cassubicifolius	173	185	87	66	80	75	164	207	35	34	93	88	1287	729	558	1.30645
Ranunculus chinensis	95	77	41	43	50	54	89	102	18	21	42	38	670	363	307	1.18241
Ranunculus japonicus	169	200	99	52	88	73	151	177	29	36	76	92	1242	697	545	1.2789
Ranunculus kadzusensis	91	95	54	39	63	46	82	106	11	16	36	31	670	374	296	1.26351
Ranunculus laetus	90	90	51	36	60	45	80	106	11	15	33	31	648	366	282	1.29787
Ranunculus macranthus	89	97	48	47	53	56	106	112	15	20	37	45	725	404	321	1.25857
Ranunculus membranaceus	175	182	86	63	80	76	158	206	37	31	89	79	1262	721	541	1.33272
Ranunculus mongolicus	168	202	100	52	88	73	151	177	29	36	75	92	1243	698	545	1.28073
Ranunculus monophyllus	172	189	84	65	81	77	168	206	35	33	85	98	1293	735	558	1.3172
Ranunculus occidentalis	84	93	52	50	57	59	74	104	13	17	37	35	675	355	320	1.10938
Ranunculus pekinensis	176	221	99	59	89	74	176	171	32	34	74	79	1284	744	540	1.37778
Ranunculus polyrhizos	173	190	86	68	78	79	166	209	34	31	84	85	1283	738	545	1.35413
Ranunculus sardous	88	93	48	45	53	58	106	111	17	20	36	42	717	398	319	1.24765
Ranunculus sceleratus	167	173	90	46	86	61	147	180	33	27	66	76	1152	667	485	1.37526
Ranunculus silerifolius	91	80	41	46	48	55	91	106	18	21	43	36	676	368	308	1.19481
Ranunculus tanguticus	176	181	88	64	79	79	158	204	39	31	83	79	1261	719	542	1.32657
Ranunculus ternatus	181	196	87	63	77	78	174	208	36	32	89	84	1305	759	546	1.39011
Ranunculus trichophyllus	167	200	100	53	87	75	152	176	29	35	73	86	1233	695	538	1.29182
Ranunculus yunnanensis	178	183	87	64	80	79	159	208	36	30	84	81	1269	728	541	1.34566
