# Supplementary material for: Complete Chloroplast Genomes of Ranunculus arvensis and Ranunculus laetus: Comparative Analysis and Phylogenetic Insights
Source: Ecol Evol. 2026 Apr 29;16(5):e73559. doi: 10.1002/ece3.73559 (PMC13128338; doi:10.1002/ece3.73559)
Supplement: Supplementary file 9 — Table S8: Selection pressure analysis using MEME, BUSTED, and FUBAR models. [file ECE3-16-e73559-s007.xlsx]

## Sheet: MEME_Positive_Sites
Table S8. Selection pressure analysis using MEME, BUSTED, and FUBAR models.
Positively selected sites detected by MEME (episodic diversifying selection).
Gene	Codon position	Alpha (dS)	Beta distribution (rates : weights)	LRT	p-value	Branches affected	Codon substitutions	AA substitutions	Significant
atpB	20	0.221	0.11/328.21 : 0.39/0.61	3.805	0.07	1	[2]cAg>cTg	Q→L	Yes
atpB	498	0.211	0.11/1044.95 : 0.62/0.38	3.657	0.0757	0	[1]AAa>GCa,Gca>Cca	K→A; A→P	Yes
ccsA	206	0.035	0.02/1412.49 : 0.63/0.37	3.159	0.0982	1	[1]aTt>aAt,Att>Ctt,Att>Ttt	I→N; I→L; I→F	Yes
ccsA	202	0.037	0.02/4190.11 : 0.65/0.35	3.799	0.0703	1	[1]Ttt>Att	F→I	Yes
ccsA	197	0.02	0.01/166.86 : 0.66/0.34	4.037	0.0621	1	[1]ACa>GAa	T→E	Yes
ccsA	172	0.046	0.02/1680.65 : 0.64/0.36	10.643	0.0021	3	[1]ACt>TTt,TCt>AAt,Tct>Act	T→F; S→N; S→T	Yes
matK	90	0.304	0.00/100000.00 : 0.80/0.20	3.991	0.0636	4	[2]aTT>aAA	I→K	Yes
matK	219	0.001	0.00/42495.32 : 0.70/0.30	10.487	0.0023	1	[1]CtA>TtT	L→F	Yes
matK	117	0.002	0.00/308.80 : 0.63/0.37	3.321	0.0902	2	[2]cGa>cAa	R→Q	Yes
matK	334	0	0.00/727.69 : 0.68/0.32	7.009	0.0135	1	[1]CAt>ATt	H→I	Yes
ndhA	177	0.07	0.04/797.65 : 0.63/0.37	3.321	0.0902	2	[1]cCa>cTa,cTa>cCa	P→L; L→P	Yes
ndhD	68	0.159	0.08/2612.25 : 0.65/0.35	4.852	0.0407	2	[1]tAt>tTt,tTt>tAt	Y→F; F→Y	Yes
ndhD	37	0.118	0.06/10484.80 : 0.69/0.31	5.157	0.0348	1	[1]Ata>Tta	I→L	Yes
ndhF	656	0.001	0.00/1560.54 : 0.69/0.31	9.878	0.0031	1	[1]CGa>AAa	R→K	Yes
ndhF	574	0.005	0.00/2873.21 : 0.70/0.30	4.023	0.0625	1	[1]Cat>Aat	H→N	Yes
ndhF	529	0.045	0.02/258.24 : 0.76/0.24	4.833	0.0411	1	[1]ATt>TCt	I→S	Yes
rbcL	95	0.036	0.02/701.38 : 0.67/0.33	4.657	0.045	1	[1]AAt>GGt	N→G	Yes
rbcL	30	0.053	0.03/634.14 : 0.61/0.39	4.941	0.0389	2	[1]aCa>aTa,ACa>GAa	T→I; T→E	Yes
rpl20	121	0.004	0.00/2179.11 : 0.82/0.18	3.394	0.0868	1	[1]TAT>GTA	Y→V	Yes
rpoA	252	0.039	0.00/23313.85 : 0.86/0.14	8.01	0.0081	1	[1]ACT>GTA	T→V	Yes
rpoB	8	0.131	0.06/4994.66 : 0.68/0.32	3.399	0.0866	1	[1]gGa>gAa	G→E	Yes
rpoC2	509	0.065	0.03/3200.27 : 0.65/0.35	4.825	0.0413	2	[1]tTg>tCg,ttG>ttT	L→S; L→F	Yes
rpoC2	733	0.043	0.02/376.19 : 0.65/0.35	4.688	0.0443	1	[1]AAg>CCg	K→P	Yes
rpoC2	969	0.069	0.00/86.41 : 0.01/0.99	4.345	0.0529	1	[1]atG>atC,Ctg>Atg,cTg>cCg	M→I; L→M; L→P	Yes
ycf1	1234	0	0.00/25.19 : 0.01/0.99	3.158	0.0982	0	[2]Gac>Aac	D→N	Yes
ycf1	4	0.001	0.00/219.74 : 0.66/0.34	8.661	0.0058	2	[1]TTA>AAC,ttA>ttT	L→N; L→F	Yes
ycf1	11	24.951	0.00/695.41 : 0.72/0.28	3.816	0.0696	2	[1]Ata>Tta,AtA>TtC,atC>atA	I→L; I→F; I→I	Yes
ycf1	134	0.001	0.00/14.20 : 0.01/0.99	3.4	0.0865	0	[2]Ctc>Ttc	L→F	Yes
ycf1	276	7.09	3.19/2091.93 : 0.68/0.32	5.15	0.0349	2	[1]gaA>gaG,GAg>ACg,gAg>gCg	E→E; E→T; E→A	Yes
ycf1	343	0.001	0.00/4949.89 : 0.89/0.11	11.786	0.0012	1	[1]GGA>TTT	G→F	Yes
ycf1	613	0.005	0.00/322.99 : 0.63/0.37	3.228	0.0947	0	[1]TAt>ATt	Y→I	Yes
ycf1	830	5.806	2.77/12714.41 : 0.66/0.34	6.501	0.0174	1	[1]aaG>aaA,aaT>aaG,Aat>Tat,tAT>tTG	K→K; N→K; N→Y; Y→L	Yes
ycf1	995	0.017	0.01/2912.56 : 0.83/0.17	4.049	0.0617	1	[1]Ttt>Ctt	F→L	Yes
ycf1	1060	0.005	0.00/269.27 : 0.61/0.39	3.802	0.0702	3	[2]atG>atT	M→I	Yes
ycf1	1063	0.014	0.01/1369.68 : 0.75/0.25	6.475	0.0177	2	[1]atG>atT,Atg>Ctg	M→I; M→L	Yes
ycf1	1097	0	0.00/1705.36 : 0.70/0.30	3.673	0.075	1	[1]aaC>aaA	N→K	Yes
ycf1	1110	0.01	0.00/2094.29 : 0.82/0.18	3.392	0.0869	1	[1]aaA>aaC	K→N	Yes
ycf1	1151	3.116	3.12/489.05 : 0.89/0.11	7.998	0.0081	1	[1]aGa>aTa,AGA>TCC	R→I; R→S	Yes
ycf1	1186	0.008	0.00/2303.23 : 0.72/0.28	4.519	0.0483	1	[1]tCg>tTg	S→L	Yes
ycf1	1163	0	0.00/139.17 : 0.65/0.35	4.315	0.0537	1	[1]TCa>CAa	S→Q	Yes
ycf1	1878	0.001	0.00/1219.40 : 0.77/0.23	3.216	0.0953	1	[1]cAt>cGt	H→R	Yes
ycf1	1843	0.002	0.00/2842.97 : 0.70/0.30	4.554	0.0475	1	[1]ttC>ttA	F→L	Yes
ycf1	1175	0.015	0.01/2175.26 : 0.73/0.27	3.787	0.0707	1	[1]Gat>Aat	D→N	Yes
ycf1	1649	0.018	0.01/2408.63 : 0.70/0.30	4.183	0.0575	1	[1]Ctt>Att	L→I	Yes
ycf1	1574	0.003	0.00/935.17 : 0.66/0.34	5.048	0.0368	2	[1]Gaa>Aaa,gaA>gaC	E→K; E→D	Yes
ycf1	1441	0.008	0.00/145.80 : 0.61/0.39	4.469	0.0496	2	[1]Agc>Cgc,AGc>GAc,Agc>Ggc	S→R; S→D; S→G	Yes
ycf1	1125	15.276	0.00/2000.31 : 0.79/0.21	3.697	0.0741	1	[1]Cgc>Tgc,cgT>cgC	R→C; R→R	Yes
ycf1	1841	0.007	0.00/1355.58 : 0.63/0.37	6.468	0.0177	3	[2]ttA>ttT	L→F	Yes
ycf2	1677	0	0.00/4913.22 : 0.68/0.32	3.263	0.093	1	[1]cTg>cCg	L→P	Yes
ycf2	931	0	0.00/7834.37 : 0.72/0.28	3.423	0.0855	1	[1]Att>Ttt	I→F	Yes
ycf2	456	96.52	0.00/16586.43 : 0.61/0.39	3.367	0.0881	0	[1]cCa>cAa,ccA>ccG	P→Q; P→P	Yes
MEME: Mixed Effects Model of Evolution Detects episodic diversifying selection at individual sites. Columns: • Gene: Gene name (italicized following standard nomenclature) • Codon position: Position in the protein-coding alignment • Alpha (dS): Synonymous substitution rate • Beta distribution (rates : weights): Non-synonymous rate distribution Format: rate1/rate2 : weight1/weight2 Example: 0.00/2…

## Sheet: BUSTED
Table S8. Selection pressure analysis using MEME, BUSTED, and FUBAR models.
Gene-wide evidence of positive selection detected by BUSTED
Gene	No. of sequences	No. of codons	Global dN/dS (initial)	Improved dN/dS (codon model)	Log(L) - GTR	Log(L) - Improved	Log(L) - Full	Log(L) - Null	AIC-c - GTR	AIC-c - Improved	AIC-c - Full	AIC-c - Null	LRT p-value	Evidence of episodic selection
accD	23	496	0.3416	0.2852	-2689.6	-2606.89	-2604.5	-2601.78	5479.35	5314.22	5309.45	5322.19	0.5	No
atpA	23	507	0.0898	0.0806	-2650.04	-2512.54	-2510.57	-2496.08	5400.22	5127.53	5123.61	5112.79	0.2175	No
atpB	23	498	0.2159	0.206	-2605.06	-2504.78	-2504	-2498.68	5312.27	5114.04	5112.49	5120.03	0.5	No
atpE	23	132	0.1847	0.1661	-654.71	-626.28	-625.91	-625.91	1397.86	1341.88	1341.13	1359.73	0.5	No
atpF	23	184	0.4068	0.3855	-957.35	-934.89	-934.7	-931.65	2005.02	1962.81	1962.44	1974.78	0.4864	No
atpH	23	81	N/A	N/A	-379.5	-340.11	-339.69	-339.67	833.5	762.02	761.18	780.05	0.5	No
atpI	23	247	0.1114	0.0924	-1215.07	-1162.12	-1160.86	-1158.72	2526.41	2421.07	2418.57	2432.61	0.5	No
ccsA	23	325	0.3324	0.3181	-2236.11	-2166.14	-2165.14	-2138.85	4574.45	4439.04	4437.06	4402.74	0.0819	No
cemA	23	229	0.4767	0.4473	-1173.14	-1146.63	-1146.4	-1146.13	2436.53	2386.08	2385.62	2403.44	0.4743	No
clpP	23	206	0.4636	0.4409	-1069.77	-1034.74	-1034.54	-1031.3	2223.8	2162.4	2162.01	2173.91	0.5	No
matK	23	513	0.5272	0.5064	-3313.8	-3233.01	-3232.25	-3210.62	6729.76	6572.51	6570.99	6545.9	0.0205	Yes
ndhA	23	363	0.2045	0.1938	-2071.68	-1988.75	-1987.77	-1983.09	4241.56	4084.19	4082.23	4091.12	0.5	No
ndhB	23	510	0.1672	0.1602	-2170.37	-2117.3	-2117.15	-2113.8	4428.84	4324.96	4324.65	4336.1	0.5	No
ndhC	23	120	0.0854	0.076	-614.87	-583.66	-583.14	-580.29	1310.15	1254.72	1253.67	1266.61	0.1269	No
ndhD	23	502	0.0931	0.0841	-3090.42	-2934.39	-2930.07	-2919.38	6280.99	5977.3	5968.65	5965.47	0.5	No
ndhE	23	101	0.1353	0.113	-545.88	-520.88	-519.7	-519.7	1178.3	1133.58	1131.22	1150.02	0.5	No
ndhF	23	746	0.2511	0.2372	-5085.88	-4912.2	-4909.47	-4889.78	10273.9	9936.78	9931.31	9910.05	0.1954	No
ndhG	23	177	0.2144	0.2026	-1026.18	-988.97	-988.44	-988.32	2146.74	2077.15	2076.11	2094.35	0.5	No
ndhH	23	393	0.1039	0.0954	-2171.87	-2069.46	-2067.89	-2064.25	4443.92	4241.5	4238.37	4249.31	0.4803	No
ndhI	23	181	0.3977	0.3746	-964.73	-940.71	-940.5	-938.88	2021.8	1982.67	1982.25	1997.49	0.5	No
ndhJ	23	158	0.158	0.1426	-777.82	-748.95	-748.61	-748.61	1637.95	1584.96	1584.27	1602.75	0.5	No
ndhK	23	229	0.3088	0.2962	-1110.43	-1081.13	-1080.96	-1080.21	2309.11	2255.09	2254.75	2271.6	0.5	No
petA	23	323	0.0974	0.0884	-1682.02	-1610.23	-1609.11	-1608.92	3462.25	3319.13	3316.89	3334.76	0.5	No
petB	23	215	0.0365	0.0349	-1035.89	-992.59	-992.25	-990.33	2158.03	2076.02	2075.34	2089.88	0.1356	No
petD	23	171	0.1181	0.1096	-914.54	-864.09	-863.47	-847.03	1925.48	1825.39	1824.14	1809.76	0.0018	Yes
petG	23	37	N/A	N/A	-185.53	-171.68	-170.68	-170.68	452.36	434.04	432.06	452.28	0.5	No
petL	23	31	N/A	N/A	-146.36	-133.01	-132.8	-132.8	365.99	350.91	350.48	370.99	0.5	No
petN	23	29	N/A	N/A	-120.61	-109.04	-109.04	-109.04	306.29	301.05	301.05	321.68	0.5	No
psaA	23	750	0.0141	0.0107	-3751.07	-3589.47	-3581.98	-3579.82	7600.23	7281.25	7266.27	7280.08	0.5	No
psaB	23	734	0.0352	0.0303	-3560.03	-3428.18	-3425.09	-3425	7218.16	6960.69	6954.51	6972.46	0.5	No
psaC	23	81	N/A	N/A	-441.75	-401.43	-400.79	-400.79	980.35	901.46	900.18	919.25	0.5	No
psaI	23	36	0.176	0.1709	-179.84	-170.02	-169.97	-169.81	441.02	430.86	430.76	450.74	0.5	No
psaJ	23	44	0.1446	0.1169	-203.45	-195.49	-195.28	-195.28	479.79	474.36	473.94	493.66	0.5	No
psbA	23	353	0.0769	0.0488	-1773.95	-1696.66	-1691.69	-1690.69	3646.11	3498.01	3488.07	3504.33	0.5	No
psbB	23	508	0.0848	0.0702	-2595.97	-2487.3	-2483.45	-2482.35	5292.09	5075.05	5067.33	5083.31	0.5	No
psbC	23	473	0.0377	0.031	-2232.87	-2150.57	-2148.27	-2147.59	4565.91	4403.64	4399.03	4415.86	0.2686	No
psbD	23	353	N/A	N/A	-1619.67	-1554.54	-1552.71	-1552.7	3327.5	3201.61	3197.95	3216.17	0.5	No
psbE	23	83	N/A	N/A	-382.58	-367.84	-367.27	-362.83	841.68	821.61	820.48	830.52	0.5	No
psbF	23	39	N/A	N/A	-178.31	-168.13	-168.09	-168.09	427.58	420.1	420	439.96	0.5	No
psbH	23	73	0.3766	0.3486	-387.89	-373.32	-373.09	-373.09	858.47	837.07	836.6	855.7	0.5	No
psbI	23	36	N/A	N/A	-174.08	-162.35	-162.17	-162.17	423.3	413.31	412.93	433.17	0.5	No
psbJ	23	40	0.1889	0.1867	-168.92	-160.77	-160.76	-160.76	406.72	405.27	405.26	425.16	0.5	No
psbK	23	61	0.1885	0.16	-317.96	-309.07	-308.69	-308.69	724.87	713.33	712.58	731.96	0.5	No
psbL	23	38	N/A	N/A	-166	-159.81	-159.76	-159.76	402.97	405.77	405.65	425.71	0.5	No
psbM	23	34	N/A	N/A	-145.5	-132.05	-131.78	-131.78	360.03	348.53	347.99	368.25	0.5	No
psbN	23	43	N/A	N/A	-216.72	-200.7	-200.41	-200.41	512.51	487.03	486.46	506.26	0.5	No
psbT	23	33	N/A	N/A	-142.43	-134.12	-134.1	-134.01	353.92	352.82	352.76	372.94	0.5	No
psbZ	23	62	0.1307	0.1148	-257.53	-241.99	-241.9	-240.98	583.63	566.36	566.16	583.51	0.2029	No
rbcL	23	475	0.3665	0.3377	-2517.05	-2436.65	-2435.86	-2420.05	5134.26	4979.82	4978.24	4964.82	0.0271	Yes
rpl14	23	122	0.0666	0.0532	-586.91	-551.33	-550.09	-548.67	1258.26	1194.17	1191.69	1207.51	0.1223	No
rpl16	23	135	0.1684	0.1528	-684.06	-656.52	-656.16	-656.17	1452.5	1408.52	1407.8	1426.44	0.5	No
rpl2	23	274	0.3093	0.2881	-1178.96	-1144.49	-1144.4	-1144.4	2430.05	2371.53	2371.36	2389.63	0.5	No
rpl20	23	121	0.4077	0.4023	-616.22	-594.01	-593.91	-582.71	1318.89	1279.53	1279.33	1275.6	0.0156	Yes
rpl22	23	179	0.1523	0.1385	-931.53	-898.45	-897.84	-897.05	1957.43	1894.07	1892.84	1909.73	0.5	No
rpl23	23	93	N/A	N/A	-384.33	-372.9	-372.89	-372.89	830.96	823.21	823.2	841.95	0.5	No
rpl32	23	53	0.1186	0.1071	-309.84	-291.66	-291.3	-290.84	708.77	683.34	682.61	701.38	0.5	No
rpl33	23	66	0.0342	0.0309	-322.53	-302.74	-302.4	-302.4	721.72	694.04	693.38	712.57	0.5	No
rpl36	23	37	N/A	N/A	-181.57	-169.49	-169.43	-169.43	440.32	425.24	425.12	445.24	0.5	No
rpoA	23	350	0.272	0.2518	-1978.25	-1909.88	-1908.96	-1890.09	4056.72	3924.44	3922.62	3903.12	0.0007	Yes
rpoB	23	1070	0.115	0.1061	-5479.74	-5269.94	-5267.12	-5265.27	11057.5	10640.1	10634.5	10648.8	0.5	No
rpoC1	23	680	0.1626	0.1496	-3397.2	-3279.55	-3278.19	-3276.4	6888.49	6659.42	6656.71	6671.25	0.5	No
rpoC2	23	1385	0.2718	0.2576	-7579.98	-7372.83	-7370.66	-7363.67	15262	14857.9	14853.5	14857.6	0.5	No
rps11	23	138	0.1397	0.13	-671.76	-640.38	-640.13	-637.53	1425.88	1372.09	1371.58	1384.97	0.5	No
rps12	23	123	0.1734	0.1704	-528.77	-507.42	-507.4	-507.4	1123.82	1093.97	1093.92	1112.49	0.5	No
rps14	23	100	0.8761	0.8453	-476.73	-458.85	-458.81	-458.82	1033.94	1003.3	1003.23	1021.99	0.5	No
rps15	23	90	0.433	0.405	-494.3	-479.89	-479.65	-479.65	1083.34	1056	1055.53	1074.47	0.5	No
rps16	23	78	0.1427	0.1277	-434.89	-414.5	-414.06	-409.87	960.55	921.37	920.49	931.15	0.5	No
rps18	23	101	0.3027	0.2882	-520.87	-497.94	-497.75	-495.69	1132.35	1089.77	1089.4	1104.09	0.5	No
rps19	23	92	N/A	N/A	-421.05	-399.64	-399.59	-399.59	924.65	885.03	884.93	903.75	0.5	No
rps2	23	236	0.1906	0.1801	-1191.75	-1148.02	-1147.67	-1147.67	2475.77	2394.95	2394.25	2412.62	0.5	No
rps3	23	218	0.1776	0.1687	-1329.95	-1274.32	-1273.68	-1271.82	2758.23	2653.75	2652.47	2667.17	0.2812	No
rps4	23	201	0.1801	0.1695	-1044.13	-1005.39	-1005.06	-1003.17	2182.59	2109.85	2109.18	2123.85	0.5	No
rps7	23	155	N/A	N/A	-659.27	-626.35	-626.27	-626.27	1388.78	1333.62	1333.47	1351.93	0.5	No
rps8	23	132	0.2479	0.2298	-654.3	-630.29	-630.09	-629.7	1397.03	1349.91	1349.5	1367.32	0.5	No
ycf1	23	1882	0.588	0.5666	-14487.3	-14176.9	-14173.9	-14125.8	29076.7	28468	28461.9	28383.8	0.0001	Yes
ycf2	23	2306	0.7294	0.7114	-10453.9	-10244.8	-10244.6	-10240.8	21009.9	20595.7	20595.3	20605.7	0.5	No
ycf3	23	168	0.0269	0.026	-801.61	-762.82	-762.68	-762.67	1693.58	1622.88	1622.59	1641.08	0.5	No
ycf4	23	184	0.137	0.1313	-976.28	-943.67	-943.38	-943.28	2048.93	1986.5	1985.93	2004.19	0.5	No
BUSTED: Branch-Site Unrestricted Statistical Test Gene-wide test for episodic diversifying selection. Columns: • Gene: Gene name (italicized) • No. of sequences: Number of sequences in alignment • No. of codons: Number of codon positions analyzed • Global dN/dS: Overall ratio of non-synonymous to synonymous substitutions • LRT p-value: Statistical significance of likelihood ratio test • Evidence …

## Sheet: FUBAR
Table S8. Selection pressure analysis using MEME, BUSTED, and FUBAR models.
Positively selected sites detected by FUBAR (posterior probability ≥ 0.9).
Gene	Codon position	Alpha (dS)	Beta (dN)	Posterior prob (dN/dS>1)	Selection type
accD	217	2.647	20.474	0.9162	Positive
atpB	3	1.456	11.92	0.9021	Positive
atpB	8	2.244	16.173	0.9031	Positive
atpB	12	2.272	19.409	0.9176	Positive
atpB	20	1.55	34.009	0.9854	Positive
atpB	498	2.438	21.657	0.9426	Positive
atpF	86	2	21.649	0.9413	Positive
atpF	97	1.429	17.818	0.943	Positive
atpF	108	4.198	30.909	0.9179	Positive
atpI	8	1.55	22.329	0.9537	Positive
ccsA	172	1.161	14.241	0.9729	Positive
ccsA	173	1.116	6.293	0.9055	Positive
ccsA	199	0.885	4.998	0.9001	Positive
ccsA	206	1.267	9.142	0.9296	Positive
ccsA	322	1.053	10.823	0.9527	Positive
cemA	136	2.172	16.615	0.9153	Positive
matK	78	0.882	10.338	0.9258	Positive
matK	87	1.749	11.486	0.921	Positive
matK	157	0.851	8.864	0.9183	Positive
ndhA	96	2.32	15.798	0.9267	Positive
ndhA	289	2.09	12.518	0.916	Positive
ndhB	431	4.727	36.926	0.9298	Positive
ndhD	20	0.909	12.147	0.9158	Positive
ndhF	24	1.235	9.299	0.9326	Positive
ndhF	733	1.482	8.945	0.9004	Positive
ndhF	745	4.302	34.241	0.9239	Positive
ndhF	746	4.785	31.469	0.9022	Positive
ndhK	225	2.528	20.287	0.9212	Positive
psaI	6	2.185	25.87	0.9512	Positive
psbB	121	3.312	24.396	0.9109	Positive
psbB	296	2.384	18.988	0.9103	Positive
rbcL	19	3.023	29.636	0.9484	Positive
rbcL	30	2.303	26.476	0.9578	Positive
rbcL	225	2.776	21.804	0.9182	Positive
rbcL	230	1.575	20.831	0.947	Positive
rbcL	251	3.678	37.932	0.9554	Positive
rpl20	72	3.322	33.92	0.9513	Positive
rpl22	122	2.264	19.71	0.9241	Positive
rpoA	241	2.478	19.872	0.9344	Positive
rpoA	253	1.168	15.8	0.9382	Positive
rpoB	29	1.71	22.444	0.937	Positive
rpoB	625	1.534	16.055	0.9119	Positive
rpoC1	11	2.469	23.614	0.9291	Positive
rpoC2	509	1.196	19.747	0.9411	Positive
rpoC2	594	2.156	20.99	0.9518	Positive
rpoC2	969	0.96	22.621	0.9841	Positive
rps18	94	1.323	12.864	0.9247	Positive
rps3	66	2.244	18.367	0.9391	Positive
rps4	95	2.324	27.897	0.9604	Positive
ycf1	1841	1.391	21.459	0.9531	Positive
ycf2	594	3.669	27.294	0.9212	Positive
ycf2	617	3.35	27.653	0.9294	Positive
ycf2	707	3.35	27.748	0.9297	Positive
ycf2	806	2.919	27.343	0.9378	Positive
ycf2	863	3.717	28.996	0.926	Positive
ycf2	2042	3.016	25.781	0.9307	Positive
ycf4	58	2.676	18.596	0.9089	Positive
FUBAR: Fast Unconstrained Bayesian AppRoximation Bayesian approach to detect selection with high power. Columns: • Posterior prob (dN/dS>1): Probability of positive selection (>0.9 = strong) • Posterior prob (dN/dS<1): Probability of negative selection (>0.9 = strong) • Selection type: Positive or Negative (purifying) Reference: Murrell et al. (2013) Mol Biol Evol 30(5): 1196-1205
