# Supplementary material for: Complete Chloroplast Genomes of Ranunculus arvensis and Ranunculus laetus: Comparative Analysis and Phylogenetic Insights
Source: Ecol Evol. 2026 Apr 29;16(5):e73559. doi: 10.1002/ece3.73559 (PMC13128338; doi:10.1002/ece3.73559)
Supplement: Supplementary file 10 — Table S9: Detailed selection pressure analysis results using MEME. [file ECE3-16-e73559-s004.xlsx]

## Sheet: Summary
Table S9. Detailed selection pressure analysis results using MEME.
Summary of the number of positively selected sites detected by MEME per gene.
Gene	N sequences	N codons	Global ω	Sites (p<0.1)	Sites (FDR<0.01)	Sites (FDR<0.05)	Sites (FDR<0.1)
accD	23	496	0.3416	0	0	0	0
atpA	23	507	0.0899	0	0	0	0
atpB	23	498	0.2159	2	0	0	2
atpE	23	132	0.1847	0	0	0	0
atpF	23	184	0.4068	0	0	0	0
atpH	23	81	0	0	0	0	0
atpI	23	247	0.1114	0	0	0	0
ccsA	23	325	0.3324	4	0	1	4
cemA	23	229	0.4767	0	0	0	0
clpP	23	206	0.4636	0	0	0	0
matK	23	513	0.5272	4	0	1	4
ndhA	23	363	0.2045	1	0	0	1
ndhB	23	510	0.1672	0	0	0	0
ndhC	23	120	0.0854	0	0	0	0
ndhD	23	502	0.0931	2	0	0	2
ndhE	23	101	0.1353	0	0	0	0
ndhF	23	746	0.2511	3	0	1	3
ndhG	23	177	0.2144	0	0	0	0
ndhH	23	393	0.1039	0	0	0	0
ndhI	23	181	0.3977	0	0	0	0
ndhJ	23	158	0.158	0	0	0	0
ndhK	23	229	0.3088	0	0	0	0
petA	23	323	0.0974	0	0	0	0
petB	23	215	0.0365	0	0	0	0
petD	23	171	0.1181	0	0	0	0
petG	23	37	0	0	0	0	0
petL	23	31	0	0	0	0	0
petN	23	29	0	0	0	0	0
psaA	23	750	0.0141	0	0	0	0
psaB	23	734	0.0352	0	0	0	0
psaC	23	81	0	0	0	0	0
psaI	23	36	0.176	0	0	0	0
psaJ	23	44	0.1446	0	0	0	0
psbA	23	353	0.0769	0	0	0	0
psbB	23	508	0.0848	0	0	0	0
psbC	23	473	0.0377	0	0	0	0
psbD	23	353	0	0	0	0	0
psbE	23	83	0	0	0	0	0
psbF	23	39	0	0	0	0	0
psbH	23	73	0.3766	0	0	0	0
psbI	23	36	0	0	0	0	0
psbJ	23	40	0.1889	0	0	0	0
psbK	23	61	0.1885	0	0	0	0
psbL	23	38	0	0	0	0	0
psbM	23	34	0	0	0	0	0
psbN	23	43	0	0	0	0	0
psbT	23	33	0	0	0	0	0
psbZ	23	62	0.1307	0	0	0	0
rbcL	23	475	0.3665	2	0	0	2
rpl14	23	122	0.0666	0	0	0	0
rpl16	23	135	0.1684	0	0	0	0
rpl2	23	274	0.3093	0	0	0	0
rpl20	23	121	0.4077	1	0	0	1
rpl22	23	179	0.1523	0	0	0	0
rpl23	23	93	0	0	0	0	0
rpl32	23	53	0.1186	0	0	0	0
rpl33	23	66	0.0342	0	0	0	0
rpl36	23	37	0	0	0	0	0
rpoA	23	350	0.272	1	0	0	1
rpoB	23	1070	0.115	1	0	0	1
rpoC1	23	680	0.1627	0	0	0	0
rpoC2	23	1385	0.2718	3	0	0	3
rps11	23	138	0.1397	0	0	0	0
rps12	23	123	0.1734	0	0	0	0
rps14	23	100	0.8761	0	0	0	0
rps15	23	90	0.433	0	0	0	0
rps16	23	78	0.1427	0	0	0	0
rps18	23	101	0.3027	0	0	0	0
rps19	23	92	0	0	0	0	0
rps2	23	236	0.1906	0	0	0	0
rps3	23	218	0.1776	0	0	0	0
rps4	23	201	0.1801	0	0	0	0
rps7	23	155	0	0	0	0	0
rps8	23	132	0.2479	0	0	0	0
ycf1	23	1882	0.5883	24	0	1	24
ycf2	23	2306	0.7297	3	0	0	3
ycf3	23	168	0.0269	0	0	0	0
ycf4	23	184	0.137	0	0	0	0

## Sheet: All_Sites
Table S9. Detailed selection pressure analysis results using MEME.
Detailed information of all candidate positively selected sites detected by MEME (p < 0.1).
Gene	Codon	P-value	Q-value (FDR)	Sig (p<0.1)	Sig (FDR<0.01)	Sig (FDR<0.05)	Sig (FDR<0.1)	LRT	α (dS)	β+ (dN episodic)	ω+ (dN/dS)	Branches	Substitutions	β- (dN background)	p- (weight)	p+ (weight)
ycf1	343	0.0012	0.0391	Yes	No	Yes	Yes	11.786	0.001	4949.89	4949890	1	[1]GGA>TTT	0	0.89	0.11
matK	219	0.0023	0.0391	Yes	No	Yes	Yes	10.487	0.001	42495.3	42495320	1	[1]CtA>TtT	0	0.7	0.3
ccsA	172	0.0021	0.0391	Yes	No	Yes	Yes	10.643	0.046	1680.65	36535.9	3	[1]ACt>TTt,TCt>AAt,Tct>Act	0.02	0.64	0.36
ndhF	656	0.0031	0.0395	Yes	No	Yes	Yes	9.878	0.001	1560.54	1560540	1	[1]CGa>AAa	0	0.69	0.31
rpoA	252	0.0081	0.059	Yes	No	No	Yes	8.01	0.039	23313.8	597791	1	[1]ACT>GTA	0	0.86	0.14
ycf1	4	0.0058	0.059	Yes	No	No	Yes	8.661	0.001	219.74	219740	2	[1]TTA>AAC,ttA>ttT	0	0.66	0.34
ycf1	1151	0.0081	0.059	Yes	No	No	Yes	7.998	3.116	489.05	156.95	1	[1]aGa>aTa,AGA>TCC	3.12	0.89	0.11
ycf1	830	0.0174	0.0821	Yes	No	No	Yes	6.501	5.806	12714.4	2189.87	1	[1]aaG>aaA,aaT>aaG,Aat>Tat,tAT>tTG	2.77	0.66	0.34
ycf1	1841	0.0177	0.0821	Yes	No	No	Yes	6.468	0.007	1355.58	193654	3	[2]ttA>ttT	0	0.63	0.37
ycf1	1063	0.0177	0.0821	Yes	No	No	Yes	6.475	0.014	1369.68	97834.3	2	[1]atG>atT,Atg>Ctg	0.01	0.75	0.25
matK	334	0.0135	0.0821	Yes	No	No	Yes	7.009	0	727.69	inf	1	[1]CAt>ATt	0	0.68	0.32
ycf1	11	0.0696	0.0982	Yes	No	No	Yes	3.816	24.951	695.41	27.87	2	[1]Ata>Tta,AtA>TtC,atC>atA	0	0.72	0.28
ycf1	276	0.0349	0.0982	Yes	No	No	Yes	5.15	7.09	2091.93	295.05	2	[1]gaA>gaG,GAg>ACg,gAg>gCg	3.19	0.68	0.32
ycf1	134	0.0865	0.0982	Yes	No	No	Yes	3.4	0.001	14.2	14200	0	[2]Ctc>Ttc	0	0.01	0.99
rbcL	95	0.045	0.0982	Yes	No	No	Yes	4.657	0.036	701.38	19482.8	1	[1]AAt>GGt	0.02	0.67	0.33
ndhD	37	0.0348	0.0982	Yes	No	No	Yes	5.157	0.118	10484.8	88854.2	1	[1]Ata>Tta	0.06	0.69	0.31
ycf1	1110	0.0869	0.0982	Yes	No	No	Yes	3.392	0.01	2094.29	209429	1	[1]aaA>aaC	0	0.82	0.18
ycf1	1097	0.075	0.0982	Yes	No	No	Yes	3.673	0	1705.36	inf	1	[1]aaC>aaA	0	0.7	0.3
ycf1	1163	0.0537	0.0982	Yes	No	No	Yes	4.315	0	139.17	inf	1	[1]TCa>CAa	0	0.65	0.35
ycf1	1125	0.0741	0.0982	Yes	No	No	Yes	3.697	15.276	2000.31	130.94	1	[1]Cgc>Tgc,cgT>cgC	0	0.79	0.21
ycf1	1186	0.0483	0.0982	Yes	No	No	Yes	4.519	0.008	2303.23	287904	1	[1]tCg>tTg	0	0.72	0.28
ycf1	1234	0.0982	0.0982	Yes	No	No	Yes	3.158	0	25.19	inf	0	[2]Gac>Aac	0	0.01	0.99
ycf1	1441	0.0496	0.0982	Yes	No	No	Yes	4.469	0.008	145.8	18225	2	[1]Agc>Cgc,AGc>GAc,Agc>Ggc	0	0.61	0.39
ycf1	1175	0.0707	0.0982	Yes	No	No	Yes	3.787	0.015	2175.26	145017	1	[1]Gat>Aat	0.01	0.73	0.27
ycf1	1574	0.0368	0.0982	Yes	No	No	Yes	5.048	0.003	935.17	311723	2	[1]Gaa>Aaa,gaA>gaC	0	0.66	0.34
ycf1	1649	0.0575	0.0982	Yes	No	No	Yes	4.183	0.018	2408.63	133813	1	[1]Ctt>Att	0.01	0.7	0.3
ycf1	1843	0.0475	0.0982	Yes	No	No	Yes	4.554	0.002	2842.97	1421485	1	[1]ttC>ttA	0	0.7	0.3
ycf1	613	0.0947	0.0982	Yes	No	No	Yes	3.228	0.005	322.99	64598	0	[1]TAt>ATt	0	0.63	0.37
ycf1	995	0.0617	0.0982	Yes	No	No	Yes	4.049	0.017	2912.56	171327	1	[1]Ttt>Ctt	0.01	0.83	0.17
ycf1	1060	0.0702	0.0982	Yes	No	No	Yes	3.802	0.005	269.27	53854	3	[2]atG>atT	0	0.61	0.39
rbcL	30	0.0389	0.0982	Yes	No	No	Yes	4.941	0.053	634.14	11964.9	2	[1]aCa>aTa,ACa>GAa	0.03	0.61	0.39
ndhD	68	0.0407	0.0982	Yes	No	No	Yes	4.852	0.159	2612.25	16429.2	2	[1]tAt>tTt,tTt>tAt	0.08	0.65	0.35
ndhA	177	0.0902	0.0982	Yes	No	No	Yes	3.321	0.07	797.65	11395	2	[1]cCa>cTa,cTa>cCa	0.04	0.63	0.37
rpoC2	969	0.0529	0.0982	Yes	No	No	Yes	4.345	0.069	86.41	1252.32	1	[1]atG>atC,Ctg>Atg,cTg>cCg	0	0.01	0.99
rpoC2	733	0.0443	0.0982	Yes	No	No	Yes	4.688	0.043	376.19	8748.6	1	[1]AAg>CCg	0.02	0.65	0.35
rpoC2	509	0.0413	0.0982	Yes	No	No	Yes	4.825	0.065	3200.27	49234.9	2	[1]tTg>tCg,ttG>ttT	0.03	0.65	0.35
ycf1	1878	0.0953	0.0982	Yes	No	No	Yes	3.216	0.001	1219.4	1219400	1	[1]cAt>cGt	0	0.77	0.23
ycf2	456	0.0881	0.0982	Yes	No	No	Yes	3.367	96.52	16586.4	171.84	0	[1]cCa>cAa,ccA>ccG	0	0.61	0.39
ycf2	1677	0.093	0.0982	Yes	No	No	Yes	3.263	0	4913.22	inf	1	[1]cTg>cCg	0	0.68	0.32
ycf2	931	0.0855	0.0982	Yes	No	No	Yes	3.423	0	7834.37	inf	1	[1]Att>Ttt	0	0.72	0.28
ndhF	529	0.0411	0.0982	Yes	No	No	Yes	4.833	0.045	258.24	5738.67	1	[1]ATt>TCt	0.02	0.76	0.24
atpB	498	0.0757	0.0982	Yes	No	No	Yes	3.657	0.211	1044.95	4952.37	0	[1]AAa>GCa,Gca>Cca	0.11	0.62	0.38
atpB	20	0.07	0.0982	Yes	No	No	Yes	3.805	0.221	328.21	1485.11	1	[2]cAg>cTg	0.11	0.39	0.61
rpl20	121	0.0868	0.0982	Yes	No	No	Yes	3.394	0.004	2179.11	544778	1	[1]TAT>GTA	0	0.82	0.18
matK	117	0.0902	0.0982	Yes	No	No	Yes	3.321	0.002	308.8	154400	2	[2]cGa>cAa	0	0.63	0.37
matK	90	0.0636	0.0982	Yes	No	No	Yes	3.991	0.304	100000	328947	4	[2]aTT>aAA	0	0.8	0.2
ndhF	574	0.0625	0.0982	Yes	No	No	Yes	4.023	0.005	2873.21	574642	1	[1]Cat>Aat	0	0.7	0.3
ccsA	197	0.0621	0.0982	Yes	No	No	Yes	4.037	0.02	166.86	8343	1	[1]ACa>GAa	0.01	0.66	0.34
ccsA	202	0.0703	0.0982	Yes	No	No	Yes	3.799	0.037	4190.11	113246	1	[1]Ttt>Att	0.02	0.65	0.35
ccsA	206	0.0982	0.0982	Yes	No	No	Yes	3.159	0.035	1412.49	40356.9	1	[1]aTt>aAt,Att>Ctt,Att>Ttt	0.02	0.63	0.37
rpoB	8	0.0866	0.0982	Yes	No	No	Yes	3.399	0.131	4994.66	38127.2	1	[1]gGa>gAa	0.06	0.68	0.32

## Sheet: FDR_0.05_Significant
Table S9. Detailed selection pressure analysis results using MEME.
Significant positively selected sites detected by MEME (FDR < 0.05).
Gene	Codon	P-value	Q-value (FDR)	Sig (p<0.1)	Sig (FDR<0.01)	Sig (FDR<0.05)	Sig (FDR<0.1)	LRT	α (dS)	β+ (dN episodic)	ω+ (dN/dS)	Branches	Substitutions	β- (dN background)	p- (weight)	p+ (weight)
ycf1	343	0.0012	0.0391	Yes	No	Yes	Yes	11.786	0.001	4949.89	4949890	1	[1]GGA>TTT	0	0.89	0.11
matK	219	0.0023	0.0391	Yes	No	Yes	Yes	10.487	0.001	42495.3	42495320	1	[1]CtA>TtT	0	0.7	0.3
ccsA	172	0.0021	0.0391	Yes	No	Yes	Yes	10.643	0.046	1680.65	36535.9	3	[1]ACt>TTt,TCt>AAt,Tct>Act	0.02	0.64	0.36
ndhF	656	0.0031	0.0395	Yes	No	Yes	Yes	9.878	0.001	1560.54	1560540	1	[1]CGa>AAa	0	0.69	0.31
