# Supplementary material for: Complete Chloroplast Genomes of Ranunculus arvensis and Ranunculus laetus: Comparative Analysis and Phylogenetic Insights
Source: Ecol Evol. 2026 Apr 29;16(5):e73559. doi: 10.1002/ece3.73559 (PMC13128338; doi:10.1002/ece3.73559)
Supplement: Supplementary file 11 — Table S10: Nucleotide diversity (π) of gene regions and intergenic regions. [file ECE3-16-e73559-s006.xlsx]

## Sheet: gene region
Table S10. Nucleotide diversity (π) of gene regions and intergenic regions.
Nucleotide diversity (π) of gene regions.
gene	value
ycf1	0.05478
ndhF	0.04124
ccsA	0.03966
matK	0.03521
ndhD	0.03139
rpl32	0.03108
rps3	0.02785
rps15	0.02768
ndhG	0.02634
ndhE	0.02598
ndhA	0.02524
psbH	0.0208
rpoA	0.02075
ndhH	0.01988
petG	0.01928
accD	0.01915
rpoC2	0.01816
cemA	0.01799
psbK	0.01798
ndhC	0.0171
rps16	0.01698
ndhI	0.01695
atpF	0.01686
ycf4	0.01684
rpl33	0.01656
rpl20	0.01612
psaC	0.0161
psaI	0.01599
psbI	0.01538
rpl22	0.01536
rps18	0.01514
petA	0.01481
petD	0.01479
atpA	0.01451
rpoB	0.01425
clpP	0.01417
trnW-CCA	0.01389
rps8	0.01359
psbB	0.01334
rps4	0.01306
rbcL	0.01305
rps2	0.01301
petB	0.0128
ndhJ	0.01247
rpl16	0.01223
psbA	0.01222
rps11	0.01215
rpl36	0.012
rpl14	0.01191
rpoC1	0.01189
atpB	0.01157
ndhK	0.0114
atpE	0.01066
psaA	0.01033
psbN	0.0103
trnL-UAA	0.01023
trnH-GUG	0.00988
atpI	0.00983
ycf3	0.00979
psaB	0.00972
atpH	0.0089
psbF	0.0087
rps14	0.00869
psbL	0.00845
psbM	0.00828
trnS-UGA	0.00816
petL	0.00815
psbD	0.00716
rps19	0.00705
psbC	0.0069
psbT	0.00667
trnV-GAC	0.00615
psbE	0.0061
trnA-UGC	0.00606
psbJ	0.00604
trnD-GUC	0.00598
ycf2	0.00554
psbZ	0.00552
psaJ	0.0055
petN	0.00334
rpl2	0.00284
ndhB	0.00253
rps7	0.00198
rps12	0.00179
trnM-CAU	0.00119
trnS-GCU	0.00099
rrn23	0.00035
rpl23	0.00031
rrn16	6e-05
trnK-UUU	0
trnQ-UUG	0
trnG-UCC	0
trnR-UCU	0
trnC-GCA	0
trnY-GUA	0
trnE-UUC	0
trnT-GGU	0
trnG-GCC	0
trnfM-CAU	0
trnS-GGA	0
trnT-UGU	0
trnF-GAA	0
trnV-UAC	0
trnP-UGG	0
trnI-CAU	0
trnL-CAA	0
trnI-GAU	0
rrn4.5	0
rrn5	0
trnR-ACG	0
trnN-GUU	0
trnL-UAG	0

## Sheet: Intergenic region
Table S10. Nucleotide diversity (π) of gene regions and intergenic regions.
Nucleotide diversity (π) of intergenic regions.
IGS	value
rpl32-ndhF	0.10015
rpl16_1-rps3	0.08595
petG-trnW-CCA	0.08489
trnL-UAG-rpl32	0.08339
trnH-GUG-psbA	0.07998
ndhA_2-ndhI	0.07597
ndhG-ndhE	0.07573
ndhI-ndhG	0.07376
rps8-rpl14	0.0735
ndhD-ccsA	0.07271
psbT-psbN	0.07074
psaJ-rpl33	0.0694
petA-psbJ	0.0671
ccsA-trnL-UAG	0.06598
rps16_1-trnQ-UUG	0.06582
petN-psbM	0.06239
trnW-CCA-trnP-UGG	0.06105
trnG-UCC_2-trnR-UCU	0.06009
psbZ-trnG-GCC	0.05956
petL-petG	0.05766
trnG-GCC-trnfM-CAU	0.05758
accD-psaI	0.05697
ycf1-rps15	0.05679
trnD-GUC-trnY-GUA	0.05675
rps19-rpl2_2	0.0564
ndhE-psaC	0.05586
psbA-trnK-UUU_2	0.05452
petD_2-rpoA	0.05355
ndhC-trnV-UAC_2	0.05289
rpl14-rpl16_2	0.05231
trnK-UUU_1-rps16_2	0.05227
rpl36-rps8	0.05126
rps2-rpoC2	0.04984
psbI-trnS-GCU	0.04929
trnS-GGA-rps4	0.04923
ndhA_1-ndhA_2	0.0482
trnT-UGU-trnL-UAA_1	0.04786
rps15-ndhH	0.04785
trnK-UUU_2-matK	0.04681
ycf3_1-trnS-GGA	0.04598
psaC-ndhD	0.04537
psbE-petL	0.04488
psbK-psbI	0.04391
atpF_1-atpH	0.04337
rps14-psaB	0.04236
trnfM-CAU-rps14	0.04211
trnC-GCA-petN	0.04171
trnE-UUC-trnT-GGU	0.04162
rps12_1-clpP_3	0.04123
rpl33-rps18	0.04114
psbC-trnS-UGA	0.0401
rps18-rpl20	0.03949
psaA-ycf3_3	0.03891
rps16_2-rps16_1	0.03821
rpl22-rps19	0.03818
trnT-GGU-psbD	0.03731
trnR-UCU-atpA	0.03728
trnS-GCU-trnG-UCC_1	0.0362
rps4-trnT-UGU	0.03614
trnF-GAA-ndhJ	0.03603
petB_1-petB_2	0.03472
psbM-trnD-GUC	0.03445
trnP-UGG-psaJ	0.03398
trnL-UAA_2-trnF-GAA	0.03377
rpoB-trnC-GCA	0.03331
psbB-psbT	0.03254
rpoC1_1-rpoB	0.03132
rpl16_2-rpl16_1	0.03079
atpH-atpI	0.03027
psbH-petB_1	0.03025
atpB-rbcL	0.02949
psaI-ycf4	0.02935
trnQ-UUG-psbK	0.02881
trnV-UAC_1-trnM-CAU	0.02828
cemA-petA	0.02819
ndhJ-ndhK	0.02803
ndhF-trnN-GUU	0.02771
ycf4-cemA	0.02749
rps11-rpl36	0.02724
trnS-UGA-psbZ	0.02679
matK-trnK-UUU_1	0.02667
ycf3_3-ycf3_2	0.02626
trnR-ACG-trnN-GUU	0.02622
petD_1-petD_2	0.02539
trnN-GUU-trnR-ACG	0.02525
rbcL-accD	0.02483
ndhK-ndhC	0.02427
atpF_2-atpF_1	0.02406
trnG-UCC_1-trnG-UCC_2	0.02367
trnM-CAU-atpE	0.02331
rpoC2-rpoC1_2	0.02305
trnL-UAA_1-trnL-UAA_2	0.02303
clpP_1-psbB	0.02299
rpoC1_2-rpoC1_1	0.02166
clpP_3-clpP_2	0.0216
clpP_2-clpP_1	0.02098
rpl20-rps12_1	0.02067
psaB-psaA	0.02055
ycf3_2-ycf3_1	0.01995
petB_2-petD_1	0.01881
psbJ-psbL	0.01856
rpoA-rps11	0.01763
psbN-psbH	0.01605
atpI-rps2	0.01252
trnV-UAC_2-trnV-UAC_1	0.01163
trnY-GUA-trnE-UUC	0.00898
trnR-ACG-rrn5	0.00835
rrn5-trnR-ACG	0.00831
rrn16-trnI-GAU_1	0.00747
trnI-GAU_1-rrn16	0.00747
ndhB_2-ndhB_1	0.00733
ndhB_1-ndhB_2	0.00733
atpA-atpF_2	0.00729
rps12_2-trnV-GAC	0.00719
trnV-GAC-rps12_2	0.00712
ndhB_1-rps7	0.00578
rps7-ndhB_1	0.00578
trnA-UGC_2-rrn23	0.00575
rrn23-trnA-UGC_2	0.00575
ycf2-trnL-CAA	0.00516
trnL-CAA-ycf2	0.00516
trnL-CAA-ndhB_2	0.00462
ndhB_2-trnL-CAA	0.00462
trnI-GAU_1-trnI-GAU_2	0.00428
trnI-GAU_2-trnI-GAU_1	0.00428
rps12_3-rps12_2	0.0039
rps12_2-rps12_3	0.0039
trnA-UGC_1-trnA-UGC_2	0.00384
rrn4.5-rrn5	0.00378
rrn5-rrn4.5	0.00378
trnA-UGC_2-trnA-UGC_1	0.00373
rrn23-rrn4.5	0.00347
rrn4.5-rrn23	0.00347
rpl2_2-rpl2_1	0.00324
rpl2_1-rpl2_2	0.00324
rpl23-trnI-CAU	0.00268
trnI-CAU-rpl23	0.00268
rps7-rps12_3	0.00164
rps12_3-rps7	0.00164
psbL-psbF	0
psbF-psbE	0
rpl2_1-rpl23	0
trnI-CAU-ycf2	0
trnV-GAC-rrn16	0
trnI-GAU_2-trnA-UGC_1	0
ndhH-ndhA_1	0
trnA-UGC_1-trnI-GAU_2	0
rrn16-trnV-GAC	0
ycf2-trnI-CAU	0
rpl23-rpl2_1	0
